# Supplementary material for: New Evidence for the Role of the Blood-Brain Barrier and Inflammation in Stress-Associated Depression: A Gene-Environment Analysis Covering 19,296 Genes in 109,360 Humans
Source: Int J Mol Sci. 2024 Oct 21;25(20):11332. doi: 10.3390/ijms252011332 (PMC11508422; doi:10.3390/ijms252011332)
Supplement: Supplementary file 1 [file ijms-25-11332-s001.zip]

Archive with 2 entries (2 files):
- Blood-brain barrier in stress-associated depression supplementary materials_v4.pdf
- Blood-brain barrier in stress-associated depression supplementary table.xlsx
