# Supplementary material for: New Evidence for the Role of the Blood-Brain Barrier and Inflammation in Stress-Associated Depression: A Gene-Environment Analysis Covering 19,296 Genes in 109,360 Humans
Source: Int J Mol Sci. 2024 Oct 21;25(20):11332. doi: 10.3390/ijms252011332 (PMC11508422; doi:10.3390/ijms252011332)
Supplement: Supplementary file 1 [file ijms-25-11332-s001.zip › Blood-brain barrier in stress-associated depression supplementary table.xlsx]

## Sheet: Table of contents
Table of contents
Supplementary Table S2	Significant SNP-level results on PHQ9 depressive symptoms mean values GWEIS in interaction with adult traumatic events scores in UK Biobank
Supplementary Table S3	Significant SNP-level results in male subjects of UK Biobank on PHQ9 depressive symptoms mean values GWEIS in interaction with adult traumatic events scores
Supplementary Table S4	Significant SNP-level results in female subjects of UK Biobank on PHQ9 depressive symptoms mean values GWEIS in interaction with adult traumatic events scores
Supplementary Table S5	Significant gene-level results on PHQ9 depressive symptoms mean values GWEIS in interaction with adult traumatic events scores in UK Biobank indicating whether it is found in BBB cells, associated with inflammatory-related processess or associated with neuroticism
Supplementary Table S6	Significant gene-level results in male subjects of UK Biobank on PHQ9 depressive symptoms mean values GWEIS in interaction with adult traumatic events scores indicating whether it is found in BBB cells, associated with inflammatory-related processess or associated with neuroticism
Supplementary Table S7	Significant gene-level results in female subjects of UK Biobank on PHQ9 depressive symptoms mean values GWEIS in interaction with adult traumatic events scores indicating whether it is found in BBB cells, associated with inflammatory-related processess or associated with neuroticism
Supplementary Table S8	Significant gene sets of PHQ9 depressive symptoms mean values GWEIS in interaction with adult traumatic events scores in UK Biobank
Supplementary Table S9	Significant gene sets in male subjects of UK Biobank of PHQ9 depressive symptoms mean values GWEIS in interaction with adult traumatic events scores
Supplementary Table S10	Significant gene sets in female subjects of UK Biobank of PHQ9 depressive symptoms mean values GWEIS in interaction with adult traumatic events scores
Supplementary Table S12	Inflammatory related gene sets and pathways in the MSigDB

## Sheet: Supplementary Table S2
Significant SNP-level results on PHQ9 depressive symptoms mean values GWEIS in interaction with adult traumatic events scores in UK Biobank
CHROM	POS	ID	REF	ALT	A1	TEST	N	BETA	SE	L95	U95	T_STAT	P
11	41105091	rs117435652	G	A	A	ADDxATS_mean	108474	0.0635887	0.00810652	0.0477002	0.0794772	7.84414	4.39879e-15
1	239695452	rs138255619	A	G	G	ADDxATS_mean	109296	0.0401612	0.00598404	0.0284327	0.0518897	6.71138	1.93731e-11
1	239695586	rs111238014	C	T	T	ADDxATS_mean	109296	0.0401612	0.00598404	0.0284327	0.0518897	6.71138	1.93731e-11
1	239696892	rs12097468	A	G	G	ADDxATS_mean	109331	0.0399995	0.0059811	0.0282768	0.0517223	6.68766	2.2786e-11
1	239684679	rs76262955	A	G	G	ADDxATS_mean	109360	0.0399372	0.00597661	0.0282232	0.0516511	6.68224	2.3644e-11
1	239679572	rs12088138	A	T	T	ADDxATS_mean	109257	0.0399943	0.00600061	0.0282333	0.0517553	6.66503	2.65859e-11
1	239685340	rs80182406	C	T	T	ADDxATS_mean	109351	0.0398217	0.00598259	0.028096	0.0515473	6.65626	2.82197e-11
1	239684263	rs111599671	G	T	T	ADDxATS_mean	109301	0.0400585	0.0060211	0.0282573	0.0518596	6.65302	2.88495e-11
1	239688028	rs75473548	C	T	T	ADDxATS_mean	109355	0.0396416	0.00597913	0.0279227	0.0513605	6.63	3.37243e-11
1	239690223	rs79134329	C	A	A	ADDxATS_mean	109354	0.0396406	0.00597915	0.0279217	0.0513595	6.6298	3.37689e-11
1	239695666	rs138784551	G	A	A	ADDxATS_mean	109339	0.039629	0.00598079	0.0279069	0.0513512	6.62605	3.46381e-11
1	239711522	rs77127097	A	G	G	ADDxATS_mean	109339	0.0391569	0.00591204	0.0275695	0.0507442	6.62324	3.53029e-11
1	239687232	rs12240097	T	C	C	ADDxATS_mean	109355	0.0395014	0.00597644	0.0277878	0.051215	6.60952	3.87331e-11
1	239684688	rs79076243	C	T	T	ADDxATS_mean	109360	0.0394035	0.00597531	0.0276921	0.0511149	6.59439	4.28944e-11
1	239712029	rs12071889	T	C	C	ADDxATS_mean	109360	0.0389086	0.00590254	0.0273398	0.0504773	6.59183	4.36393e-11
1	239710638	rs112327988	A	G	G	ADDxATS_mean	109309	0.0389823	0.00592271	0.0273741	0.0505906	6.58185	4.66734e-11
1	239704872	rs113756689	C	T	T	ADDxATS_mean	109322	0.0389606	0.00591975	0.0273581	0.0505631	6.58146	4.6796e-11
1	239689200	rs113186682	G	C	C	ADDxATS_mean	109302	0.0395001	0.00601603	0.0277089	0.0512913	6.56581	5.19805e-11
1	239692170	rs10925906	G	A	A	ADDxATS_mean	109326	0.0393014	0.00598893	0.0275633	0.0510394	6.56234	5.32066e-11
1	239686818	rs10925903	T	C	C	ADDxATS_mean	109324	0.0389951	0.00598613	0.0272625	0.0507277	6.51425	7.33715e-11
15	54889316	rs114361078	G	A	A	ADDxATS_mean	109079	0.053556	0.00826468	0.0373575	0.0697544	6.48011	9.20466e-11
11	127440460	rs56056584	A	C	C	ADDxATS_mean	108427	0.0417027	0.00653864	0.0288872	0.0545182	6.37788	1.80271e-10
2	206558252	rs116391679	A	C	C	ADDxATS_mean	108904	0.0398461	0.00631343	0.027472	0.0522202	6.31133	2.7771e-10
15	54896606	rs150419873	A	G	G	ADDxATS_mean	109145	0.0517208	0.0082623	0.035527	0.0679147	6.25986	3.86758e-10
2	58767483	rs182067160	A	G	G	ADDxATS_mean	108918	0.0488916	0.00783735	0.0335307	0.0642525	6.23828	4.44013e-10
10	134150217	rs114468923	A	G	G	ADDxATS_mean	108988	-0.0209355	0.00336126	-0.0275234	-0.0143475	-6.22846	4.7274e-10
11	59869119	rs580064	T	C	C	ADDxATS_mean	108523	0.0104886	0.00168997	0.00717636	0.0138009	6.20641	5.44031e-10
14	103023686	rs4906223	C	A	A	ADDxATS_mean	109360	-0.0105431	0.00170065	-0.0138763	-0.00720988	-6.19944	5.68673e-10
5	35827572	rs535725705	A	G	G	ADDxATS_mean	109194	0.0504335	0.00814275	0.034474	0.066393	6.19367	5.89884e-10
12	99285293	rs11612612	T	C	C	ADDxATS_mean	109105	0.0403441	0.00652146	0.0275623	0.0531259	6.18636	6.17868e-10
11	121809387	rs1219455	C	T	T	ADDxATS_mean	109360	0.0265965	0.00432097	0.0181275	0.0350654	6.15521	7.52376e-10
11	299262	rs117469581	G	T	T	ADDxATS_mean	109360	0.0264729	0.00430938	0.0180267	0.0349191	6.14309	8.12086e-10
8	38772701	rs36123125	C	T	T	ADDxATS_mean	108541	-0.0129392	0.00210641	-0.0170677	-0.00881068	-6.14275	8.13829e-10
12	99302859	rs11608709	T	G	G	ADDxATS_mean	109360	0.0394577	0.00642867	0.0268578	0.0520577	6.13778	8.39689e-10
20	40391418	rs3092493	C	G	G	ADDxATS_mean	109109	-0.0182613	0.00298462	-0.0241111	-0.0124116	-6.11848	9.47929e-10
16	78529122	rs150386553	T	C	C	ADDxATS_mean	108570	0.0334093	0.00546463	0.0226988	0.0441198	6.11374	9.76546e-10
20	40396811	rs3091599	T	C	C	ADDxATS_mean	109143	-0.0182287	0.00298325	-0.0240757	-0.0123816	-6.11032	9.97634e-10
11	113596929	rs76262850	C	T	T	ADDxATS_mean	108995	0.0512548	0.00841485	0.034762	0.0677476	6.091	1.12584e-09
23	130429494	rs112052534	A	G	G	ADDxATS_mean	108301	0.00963078	0.00158189	0.00653033	0.0127312	6.08814	1.14615e-09
2	138337108	rs74431965	G	A	A	ADDxATS_mean	108675	0.0140492	0.00231407	0.00951373	0.0185847	6.07121	1.2737e-09
20	40392348	rs3091992	G	A	A	ADDxATS_mean	109083	-0.0181236	0.0029855	-0.0239751	-0.0122721	-6.07054	1.27899e-09
20	40392945	rs3092333	G	A	A	ADDxATS_mean	109109	-0.0181123	0.00298521	-0.0239633	-0.0122614	-6.06736	1.30457e-09
20	40392516	rs3092595	C	A	A	ADDxATS_mean	109111	-0.0181083	0.00298519	-0.0239592	-0.0122574	-6.06604	1.3153e-09
11	59885888	rs564912	A	T	T	ADDxATS_mean	108928	0.0103204	0.0017022	0.00698413	0.0136566	6.06297	1.34068e-09
20	41159216	rs117185229	C	A	A	ADDxATS_mean	108343	0.0415654	0.00685783	0.0281243	0.0550065	6.06101	1.35713e-09
11	59890674	rs1303621	T	C	C	ADDxATS_mean	108868	0.0103118	0.00170261	0.00697477	0.0136489	6.05649	1.39578e-09
2	138326366	rs73958890	G	A	A	ADDxATS_mean	109142	0.0139731	0.00230842	0.00944871	0.0184975	6.05312	1.42531e-09
9	125386543	rs16911978	T	G	G	ADDxATS_mean	109360	0.0246862	0.00407945	0.0166907	0.0326818	6.05137	1.44088e-09
23	130429750	rs4542097	G	T	T	ADDxATS_mean	108301	0.0095512	0.00158258	0.00644941	0.012653	6.03522	1.59255e-09
20	40388771	rs1972204	G	A	A	ADDxATS_mean	109086	-0.0180312	0.00298892	-0.0238893	-0.012173	-6.03266	1.61798e-09
15	40485454	rs7180335	G	A	A	ADDxATS_mean	108985	0.010368	0.00172179	0.00699336	0.0137426	6.02165	1.73199e-09
5	83907229	rs72766477	G	A	A	ADDxATS_mean	108837	0.0283095	0.00470277	0.0190922	0.0375267	6.01975	1.75242e-09
11	59870788	rs516478	G	A	A	ADDxATS_mean	109034	0.010238	0.0017014	0.00690331	0.0135727	6.01739	1.77818e-09
11	59885120	rs1303615	C	T	T	ADDxATS_mean	108945	0.0102341	0.00170249	0.00689726	0.0135709	6.01125	1.84683e-09
20	40386038	rs3091968	G	A	A	ADDxATS_mean	109072	-0.0187142	0.00311465	-0.0248188	-0.0126096	-6.00844	1.87914e-09
11	59877143	rs555635	A	C	C	ADDxATS_mean	109032	0.0102215	0.00170142	0.0068868	0.0135563	6.00764	1.88839e-09
12	110025617	rs72648013	C	T	T	ADDxATS_mean	109360	-0.0250076	0.00416288	-0.0331667	-0.0168485	-6.00728	1.89249e-09
11	59880038	rs540170	C	T	T	ADDxATS_mean	109017	0.0102198	0.00170192	0.00688407	0.0135555	6.00484	1.92121e-09
11	59870196	rs521952	A	C	C	ADDxATS_mean	109029	0.0102119	0.00170128	0.00687749	0.0135464	6.00249	1.94923e-09
11	59869090	rs580817	A	G	G	ADDxATS_mean	109039	0.0102103	0.00170109	0.00687625	0.0135444	6.00222	1.95254e-09
20	40392561	rs58775605	G	A	A	ADDxATS_mean	108965	-0.0179083	0.00298419	-0.0237572	-0.0120593	-6.00105	1.96667e-09
11	59876036	rs512495	A	G	G	ADDxATS_mean	109034	0.0102044	0.00170123	0.00687008	0.0135388	5.99827	2.00055e-09
11	59873448	rs1786137	T	C	C	ADDxATS_mean	109035	0.010204	0.00170122	0.00686964	0.0135383	5.99804	2.00341e-09
1	166073026	rs12090907	T	C	C	ADDxATS_mean	108395	0.0134343	0.00224129	0.00904145	0.0178271	5.99401	2.05374e-09
11	59867913	rs574704	A	G	G	ADDxATS_mean	109032	0.0101925	0.00170082	0.00685897	0.0135261	5.9927	2.07028e-09
23	130428965	rs111702946	T	C	C	ADDxATS_mean	108408	0.00947304	0.00158093	0.00637448	0.0125716	5.99207	2.07835e-09
11	59878001	rs563803	G	A	A	ADDxATS_mean	109051	0.010176	0.00170138	0.00684139	0.0135107	5.98104	2.22407e-09
11	59877697	rs514266	T	C	C	ADDxATS_mean	109045	0.0101674	0.00170151	0.00683246	0.0135023	5.97549	2.30109e-09
11	15493563	rs72864980	A	G	G	ADDxATS_mean	109113	0.038676	0.00647419	0.0259868	0.0513652	5.97388	2.32396e-09
11	59881524	rs574695	G	C	C	ADDxATS_mean	109056	0.0101617	0.00170135	0.00682715	0.0134963	5.97274	2.3402e-09
14	73566260	rs117952024	A	G	G	ADDxATS_mean	108590	0.0470536	0.0078786	0.0316118	0.0624953	5.97233	2.34615e-09
6	88608057	rs9450822	G	A	A	ADDxATS_mean	109337	0.0168016	0.00281553	0.0112833	0.02232	5.96749	2.41664e-09
1	166073009	rs12064073	C	G	G	ADDxATS_mean	108391	0.0133727	0.00224125	0.00897991	0.0177654	5.96661	2.42976e-09
20	40394663	rs3091689	G	C	C	ADDxATS_mean	108984	-0.0178001	0.00298354	-0.0236478	-0.0119525	-5.96611	2.43728e-09
6	88599689	rs4707419	G	A	A	ADDxATS_mean	109258	0.016797	0.00281603	0.0112777	0.0223163	5.96479	2.45703e-09
6	88599389	rs4707418	C	T	T	ADDxATS_mean	109259	0.0167967	0.00281625	0.0112769	0.0223164	5.96419	2.46604e-09
11	59871604	rs487997	T	C	C	ADDxATS_mean	108979	0.0101486	0.00170178	0.00681323	0.0134841	5.96356	2.47552e-09
1	166072982	rs12090894	T	C	C	ADDxATS_mean	108630	0.0133167	0.00223315	0.00893986	0.0176936	5.96321	2.48087e-09
11	59881561	rs574798	A	G	G	ADDxATS_mean	109036	0.0101456	0.00170138	0.006811	0.0134803	5.96318	2.48133e-09
2	212839664	rs79398414	A	T	T	ADDxATS_mean	108725	0.0208067	0.00349059	0.0139653	0.0276481	5.9608	2.51779e-09
6	88607559	rs4707421	G	A	A	ADDxATS_mean	109330	0.0167725	0.00281569	0.0112538	0.0222911	5.95678	2.58032e-09
7	54539033	rs78697609	G	A	A	ADDxATS_mean	108614	-0.0112812	0.00189433	-0.014994	-0.00756838	-5.95525	2.60473e-09
23	130427410	rs113340601	T	C	C	ADDxATS_mean	109333	0.00936295	0.00157417	0.00627763	0.0124483	5.94787	2.72481e-09
5	35827573	rs556058797	G	A	A	ADDxATS_mean	109308	0.0487434	0.00819526	0.032681	0.0648058	5.94775	2.72676e-09
12	119535048	rs73213706	G	C	C	ADDxATS_mean	109142	0.0289511	0.0048676	0.0194108	0.0384914	5.94771	2.72745e-09
13	106512275	rs2476759	G	A	A	ADDxATS_mean	108946	-0.0127712	0.00215015	-0.0169854	-0.00855694	-5.93966	2.86485e-09
20	40381243	rs2038525	A	T	T	ADDxATS_mean	108814	-0.0164262	0.00276913	-0.0218536	-0.0109988	-5.93191	3.00332e-09
19	4162639	rs149024241	C	T	T	ADDxATS_mean	108271	0.0352197	0.00594586	0.023566	0.0468734	5.9234	3.16303e-09
11	59882306	rs581133	A	G	G	ADDxATS_mean	109045	0.0100734	0.00170169	0.00673817	0.0134087	5.91966	3.23561e-09
7	6540799	rs62441269	T	C	C	ADDxATS_mean	108371	-0.014512	0.0024519	-0.0193177	-0.00970638	-5.91868	3.25517e-09
12	2163274	rs139259148	G	A	A	ADDxATS_mean	108924	0.0198297	0.00335117	0.0132615	0.0263979	5.91724	3.28373e-09
11	59866175	rs502419	G	A	A	ADDxATS_mean	109330	0.0100389	0.00169783	0.00671124	0.0133666	5.91279	3.37346e-09
23	130427013	rs56799010	A	G	G	ADDxATS_mean	109360	0.00929821	0.00157397	0.00621328	0.0123831	5.90748	3.48399e-09
6	168969025	rs12202806	C	G	G	ADDxATS_mean	109136	-0.0216072	0.00365878	-0.0287783	-0.0144361	-5.90556	3.5248e-09
14	82131840	rs71430722	A	G	G	ADDxATS_mean	109262	-0.0111867	0.00189533	-0.0149015	-0.00747191	-5.90223	3.59678e-09
10	134130831	rs116862405	G	A	A	ADDxATS_mean	109360	-0.0211836	0.00359113	-0.0282221	-0.0141451	-5.89886	3.67087e-09
1	166093279	rs10918372	A	C	C	ADDxATS_mean	109046	0.0133214	0.00226112	0.00888973	0.0177531	5.89153	3.83761e-09
1	166095965	rs12097635	G	A	A	ADDxATS_mean	109041	0.0133162	0.00226041	0.00888591	0.0177466	5.89107	3.84814e-09
1	166093073	rs10918371	C	G	G	ADDxATS_mean	109058	0.0133025	0.00226048	0.00887205	0.017733	5.88481	3.9966e-09
1	166089728	rs10918370	T	C	C	ADDxATS_mean	109031	0.013299	0.0022613	0.00886695	0.0177311	5.88115	4.08617e-09
11	13962205	rs7120608	T	A	A	ADDxATS_mean	109317	-0.0100702	0.00171343	-0.0134284	-0.0067119	-5.87718	4.18514e-09
8	133145671	rs186553041	C	T	T	ADDxATS_mean	108638	-0.0335706	0.0057157	-0.0447731	-0.022368	-5.8734	4.28192e-09
14	82139633	rs17649337	A	T	T	ADDxATS_mean	108986	-0.0111375	0.00189746	-0.0148565	-0.00741857	-5.86969	4.37858e-09
1	166099921	rs731264	T	C	C	ADDxATS_mean	109032	0.0132648	0.00226055	0.00883415	0.0176954	5.86792	4.42561e-09
6	88610137	rs4235834	G	T	T	ADDxATS_mean	109325	0.016473	0.00280799	0.0109695	0.0219766	5.86649	4.46402e-09
1	166101602	rs12065238	G	A	A	ADDxATS_mean	109017	0.0132605	0.0022607	0.00882963	0.0176914	5.86567	4.4861e-09
5	119862626	rs10065202	A	G	G	ADDxATS_mean	109211	0.0133912	0.00228402	0.00891459	0.0178678	5.86299	4.5591e-09
1	166072956	rs12064063	C	T	T	ADDxATS_mean	109334	0.0132346	0.00225743	0.00881013	0.0176591	5.86268	4.56754e-09
1	166097758	rs1002160	C	T	T	ADDxATS_mean	109067	0.0132367	0.00225928	0.00880863	0.0176648	5.85883	4.67475e-09
6	31237461	rs72502556	G	A	A	ADDxATS_mean	108423	0.0153272	0.00261622	0.0101995	0.0204549	5.85855	4.68281e-09
11	59860178	rs502581	G	T	T	ADDxATS_mean	109037	0.00997022	0.00170202	0.00663433	0.0133061	5.85788	4.70154e-09
1	166096565	rs6659245	C	T	T	ADDxATS_mean	109044	0.0132413	0.00226056	0.00881072	0.017672	5.85754	4.71104e-09
15	40481625	rs4924432	T	C	C	ADDxATS_mean	109166	0.00997062	0.00170229	0.00663419	0.013307	5.85718	4.72149e-09
20	40383589	rs3092478	C	T	T	ADDxATS_mean	109021	-0.0172455	0.00294454	-0.0230166	-0.0114743	-5.85677	4.73309e-09
11	59858712	rs556917	A	T	T	ADDxATS_mean	109132	0.00996156	0.00170141	0.00662687	0.0132963	5.8549	4.78658e-09
20	42069423	rs117312032	C	T	T	ADDxATS_mean	108963	0.0199066	0.00340142	0.0132399	0.0265732	5.85243	4.85827e-09
6	88608343	rs9450823	C	G	G	ADDxATS_mean	109200	0.0164432	0.00281046	0.0109348	0.0219516	5.8507	4.90907e-09
20	40384741	rs3092134	G	T	T	ADDxATS_mean	109017	-0.0172237	0.0029443	-0.0229944	-0.011453	-5.84984	4.93435e-09
21	22854275	rs62216087	C	T	T	ADDxATS_mean	108822	0.0119144	0.00203719	0.00792155	0.0159072	5.84844	4.97628e-09
10	66544638	rs191095301	G	C	C	ADDxATS_mean	108877	0.0398472	0.00681511	0.0264899	0.0532046	5.84689	5.02268e-09
23	130425440	rs12559772	A	G	G	ADDxATS_mean	108514	0.00915557	0.00156621	0.00608585	0.0122253	5.84568	5.05927e-09
11	13962924	rs6486161	C	T	T	ADDxATS_mean	109335	-0.010009	0.0017136	-0.0133676	-0.00665042	-5.84092	5.20598e-09
1	166085133	rs56044172	T	C	C	ADDxATS_mean	109347	0.0131832	0.00225708	0.00875937	0.017607	5.8408	5.20984e-09
11	13963076	rs7930703	C	G	G	ADDxATS_mean	109345	-0.0100058	0.00171316	-0.0133635	-0.00664802	-5.84052	5.21833e-09
2	32766931	rs182350193	C	G	G	ADDxATS_mean	108657	0.0503926	0.00863532	0.0334677	0.0673175	5.83564	5.37373e-09
20	42069365	rs76486669	C	A	A	ADDxATS_mean	108961	0.0198516	0.00340309	0.0131816	0.0265215	5.83339	5.44655e-09
21	22856582	rs1017739	G	C	C	ADDxATS_mean	108465	0.0117865	0.00202131	0.00782482	0.0157482	5.83113	5.52098e-09
7	6546891	rs62441272	C	T	T	ADDxATS_mean	108260	-0.0143238	0.00245671	-0.0191389	-0.00950875	-5.83049	5.54218e-09
21	22855189	rs233756	A	G	G	ADDxATS_mean	108500	0.0117751	0.00201986	0.00781621	0.0157339	5.82964	5.57053e-09
10	12313825	rs75362664	A	G	G	ADDxATS_mean	108795	0.00979972	0.0016811	0.00650482	0.0130946	5.82934	5.5804e-09
11	13963368	rs10832148	G	A	A	ADDxATS_mean	109360	-0.00998385	0.001713	-0.0133413	-0.00662643	-5.82829	5.61548e-09
5	119850070	rs79406011	A	T	T	ADDxATS_mean	108771	0.0127735	0.00219197	0.00847736	0.0170697	5.82743	5.64464e-09
14	40811003	rs2415592	T	C	C	ADDxATS_mean	108403	0.0312602	0.00536455	0.0207459	0.0417745	5.82718	5.65322e-09
11	127658278	rs117602282	C	T	T	ADDxATS_mean	108869	0.0299838	0.00514558	0.0198987	0.040069	5.8271	5.65569e-09
15	98949227	rs12148089	C	T	T	ADDxATS_mean	108807	-0.0142846	0.00245174	-0.0190899	-0.00947931	-5.82633	5.68183e-09
20	40393921	rs3092127	C	T	T	ADDxATS_mean	108969	-0.0174356	0.00299314	-0.023302	-0.0115691	-5.82518	5.7212e-09
5	119849305	rs4895259	G	T	T	ADDxATS_mean	108782	0.0127566	0.0021918	0.00846074	0.0170524	5.82015	5.89581e-09
1	166071993	rs10918352	A	T	T	ADDxATS_mean	109196	0.0128821	0.00221358	0.00854354	0.0172206	5.81957	5.91645e-09
1	166071994	rs10918353	C	T	T	ADDxATS_mean	109192	0.0128812	0.00221361	0.00854264	0.0172198	5.81911	5.93255e-09
1	166078803	rs112634257	G	A	A	ADDxATS_mean	109348	0.0131301	0.00225699	0.00870646	0.0175537	5.81753	5.98904e-09
7	54539181	rs6969017	T	G	G	ADDxATS_mean	108526	-0.0110444	0.00189865	-0.0147656	-0.00732307	-5.81696	6.00966e-09
7	54536334	rs4591978	C	A	A	ADDxATS_mean	108746	-0.0110123	0.00189321	-0.0147229	-0.00730168	-5.81674	6.01722e-09
12	110031770	rs72648038	G	A	A	ADDxATS_mean	109172	-0.0243895	0.00419379	-0.0326092	-0.0161698	-5.81561	6.05797e-09
3	88389079	rs190867976	A	G	G	ADDxATS_mean	109072	0.0489648	0.00841985	0.0324622	0.0654674	5.8154	6.06558e-09
1	166085802	rs12123839	C	T	T	ADDxATS_mean	109349	0.0131103	0.00225661	0.00868743	0.0175332	5.80974	6.27441e-09
3	137557843	rs11717556	A	G	G	ADDxATS_mean	108966	0.0124295	0.00213965	0.00823585	0.0166231	5.80912	6.29754e-09
1	166071900	rs12025061	C	A	A	ADDxATS_mean	109342	0.013111	0.00225715	0.00868709	0.017535	5.80866	6.31488e-09
15	40455894	rs1565866	G	T	T	ADDxATS_mean	109017	0.00988538	0.00170301	0.00654753	0.0132232	5.80464	6.46844e-09
20	40384464	rs3091423	G	A	A	ADDxATS_mean	109016	-0.0170944	0.00294526	-0.022867	-0.0113218	-5.80405	6.49104e-09
5	119851378	rs73264200	A	G	G	ADDxATS_mean	108794	0.0124379	0.00214457	0.00823461	0.0166412	5.79972	6.66095e-09
17	72047939	rs73997404	C	T	T	ADDxATS_mean	109036	-0.0405309	0.00698911	-0.0542293	-0.0268325	-5.79915	6.68334e-09
11	59866309	rs2855017	C	T	T	ADDxATS_mean	109041	0.00989486	0.00170658	0.00655003	0.0132397	5.79806	6.72697e-09
11	15500865	rs11023589	C	T	T	ADDxATS_mean	109002	0.0382492	0.00659707	0.0253191	0.0511792	5.7979	6.73349e-09
3	137543903	rs11706822	C	T	T	ADDxATS_mean	109057	0.01243	0.00214404	0.0082278	0.0166323	5.79748	6.75026e-09
3	137544853	rs11717680	C	A	A	ADDxATS_mean	109086	0.0124555	0.00214846	0.00824457	0.0166664	5.7974	6.75377e-09
1	166052526	rs12132672	G	C	C	ADDxATS_mean	108760	0.012723	0.0021948	0.00842129	0.0170247	5.7969	6.77391e-09
6	88598307	rs7741678	G	A	A	ADDxATS_mean	109079	0.0163515	0.00282106	0.0108224	0.0218807	5.79624	6.80027e-09
12	114828682	rs61225416	G	A	A	ADDxATS_mean	109360	-0.0108381	0.0018699	-0.014503	-0.00717317	-5.79609	6.80635e-09
1	166082895	rs34402000	C	G	G	ADDxATS_mean	109357	0.0130772	0.00225643	0.00865464	0.0174997	5.79551	6.83016e-09
7	153349518	rs6464356	G	A	A	ADDxATS_mean	108348	0.0100624	0.00173648	0.00665892	0.0134658	5.79468	6.86389e-09
1	166087621	rs4147482	T	C	C	ADDxATS_mean	109319	0.0130742	0.0022567	0.00865117	0.0174973	5.79351	6.9117e-09
11	13960665	rs2403714	A	T	T	ADDxATS_mean	109327	-0.00992543	0.00171332	-0.0132835	-0.00656738	-5.79309	6.92903e-09
1	166069650	rs6664520	T	C	C	ADDxATS_mean	109349	0.0130709	0.00225645	0.00864834	0.0174934	5.79269	6.9457e-09
4	124674390	rs6830973	A	G	G	ADDxATS_mean	109271	-0.0143819	0.0024829	-0.0192483	-0.00951545	-5.79235	6.95967e-09
14	103024627	rs11625987	C	T	T	ADDxATS_mean	108846	-0.00984791	0.00170019	-0.0131802	-0.00651561	-5.79225	6.96382e-09
5	119862080	rs10057769	T	C	C	ADDxATS_mean	108508	0.0124691	0.00215374	0.00824787	0.0166904	5.78951	7.07848e-09
8	121855738	rs77476522	C	A	A	ADDxATS_mean	109360	0.029973	0.00517761	0.0198251	0.0401209	5.78897	7.10124e-09
1	166082352	rs12030010	C	T	T	ADDxATS_mean	109358	0.013059	0.00225637	0.00863658	0.0174814	5.78761	7.15877e-09
11	59872498	rs1813217	G	C	C	ADDxATS_mean	109034	0.00987401	0.0017071	0.00652817	0.0132199	5.7841	7.31007e-09
4	159924295	rs17223240	G	A	A	ADDxATS_mean	108799	0.0163078	0.00282144	0.0107779	0.0218377	5.77995	7.49256e-09
11	13958485	rs4408294	T	C	C	ADDxATS_mean	109189	-0.00990393	0.0017138	-0.0132629	-0.00654494	-5.77893	7.53812e-09
14	94127182	rs1986869	A	T	T	ADDxATS_mean	109317	-0.0249466	0.004317	-0.0334078	-0.0164854	-5.77868	7.5492e-09
14	94126078	rs7153801	A	G	G	ADDxATS_mean	109360	-0.0249309	0.00431479	-0.0333877	-0.0164741	-5.77801	7.57942e-09
20	40379539	rs2224463	A	G	G	ADDxATS_mean	108662	-0.0170575	0.00295245	-0.0228442	-0.0112708	-5.77742	7.6061e-09
20	42069993	rs79138759	C	G	G	ADDxATS_mean	108994	0.0196585	0.00340299	0.0129888	0.0263283	5.77685	7.63171e-09
6	31102373	rs111243857	C	T	T	ADDxATS_mean	108980	0.0197379	0.00341678	0.0130412	0.0264347	5.77676	7.63612e-09
5	119839940	rs13359350	A	G	G	ADDxATS_mean	109210	0.0126173	0.00218536	0.00833404	0.0169005	5.77354	7.78328e-09
11	59877967	rs4939311	C	T	T	ADDxATS_mean	109050	0.00985401	0.00170766	0.00650706	0.013201	5.77048	7.92593e-09
11	59867379	rs17528859	T	C	C	ADDxATS_mean	109042	0.00984713	0.00170671	0.00650204	0.0131922	5.76966	7.96475e-09
7	54539193	rs66518507	C	A	A	ADDxATS_mean	108560	-0.0109453	0.00189786	-0.014665	-0.00722557	-5.76719	8.08232e-09
11	13958822	rs4418788	T	C	C	ADDxATS_mean	109195	-0.00988269	0.0017137	-0.0132415	-0.0065239	-5.76687	8.0976e-09
5	119845658	rs10214171	A	G	G	ADDxATS_mean	108839	0.012358	0.00214338	0.00815708	0.016559	5.76567	8.15549e-09
14	94122936	rs56684611	A	G	G	ADDxATS_mean	109302	-0.0248832	0.00431594	-0.0333423	-0.0164241	-5.76542	8.16731e-09
16	47060366	rs117433818	G	A	A	ADDxATS_mean	109360	-0.0382573	0.00663892	-0.0512694	-0.0252453	-5.76259	8.30551e-09
20	40394672	rs3091714	C	A	A	ADDxATS_mean	108938	-0.0172409	0.00299223	-0.0231056	-0.0113763	-5.7619	8.33957e-09
11	13963974	rs7935294	A	C	C	ADDxATS_mean	109348	-0.00986952	0.00171292	-0.0132268	-0.00651226	-5.76182	8.34319e-09
5	119837286	rs4895159	C	T	T	ADDxATS_mean	109218	0.0125901	0.00218514	0.00830735	0.0168729	5.76171	8.34888e-09
5	119842665	rs13356782	G	T	T	ADDxATS_mean	109212	0.0125906	0.00218534	0.00830745	0.0168738	5.76141	8.36388e-09
14	103024314	rs2277470	G	T	T	ADDxATS_mean	108771	-0.00979633	0.00170039	-0.013129	-0.00646363	-5.76122	8.3732e-09
2	138259383	rs16855781	A	T	T	ADDxATS_mean	109160	0.0127968	0.00222151	0.00844269	0.0171508	5.7604	8.41385e-09
15	40488461	rs12913994	A	G	G	ADDxATS_mean	109198	0.00979498	0.00170142	0.00646027	0.0131297	5.75696	8.5872e-09
2	138258902	rs6744179	A	G	G	ADDxATS_mean	109155	0.012788	0.00222156	0.00843379	0.0171421	5.75631	8.62036e-09
5	119851802	rs78664214	C	A	A	ADDxATS_mean	108767	0.0126235	0.00219313	0.00832505	0.016922	5.75594	8.63933e-09
22	47559548	rs34154253	A	G	G	ADDxATS_mean	109360	0.0198304	0.00344531	0.0130777	0.0265831	5.75577	8.64757e-09
15	98949053	rs12148086	C	T	T	ADDxATS_mean	108841	-0.0141191	0.0024533	-0.0189275	-0.0093107	-5.75514	8.68022e-09
11	59877394	rs11230147	C	T	T	ADDxATS_mean	109036	0.00982361	0.00170727	0.00647742	0.0131698	5.75399	8.73923e-09
14	103122736	rs8013188	A	G	G	ADDxATS_mean	109027	-0.0101507	0.00176449	-0.013609	-0.00669236	-5.75277	8.8027e-09
11	13956800	rs7940195	G	A	A	ADDxATS_mean	109183	-0.00985962	0.0017142	-0.0132194	-0.00649984	-5.75172	8.85746e-09
15	40491952	rs2172742	G	A	A	ADDxATS_mean	109189	0.00978692	0.0017017	0.00645165	0.0131222	5.75127	8.88135e-09
20	42068341	rs74800502	C	A	A	ADDxATS_mean	108972	0.0195543	0.00340023	0.0128899	0.0262186	5.75086	8.90261e-09
5	119853727	rs4895160	G	A	A	ADDxATS_mean	108788	0.0123391	0.00214586	0.00813327	0.0165449	5.75018	8.93837e-09
2	138260747	rs16838999	T	G	G	ADDxATS_mean	109199	0.0127635	0.0022198	0.00841275	0.0171142	5.74983	8.95721e-09
20	42068930	rs78668347	C	T	T	ADDxATS_mean	108987	0.0195472	0.00339995	0.0128835	0.026211	5.74928	8.98613e-09
1	166094563	rs6426970	C	T	T	ADDxATS_mean	109002	0.0127168	0.00221197	0.00838145	0.0170522	5.7491	8.99599e-09
1	166069546	rs10753704	C	T	T	ADDxATS_mean	109254	0.012705	0.00221002	0.00837345	0.0170366	5.74883	9.01035e-09
1	166054215	rs12078862	T	G	G	ADDxATS_mean	108566	0.0126446	0.00220018	0.00833232	0.0169568	5.74708	9.10406e-09
1	166089975	rs10800193	G	A	A	ADDxATS_mean	109076	0.0127079	0.00221168	0.00837306	0.0170427	5.74581	9.17251e-09
1	166089723	rs10800192	T	C	C	ADDxATS_mean	109031	0.0127155	0.00221313	0.00837786	0.0170532	5.74549	9.18982e-09
11	13957265	rs9704993	G	T	T	ADDxATS_mean	109148	-0.00984805	0.00171419	-0.0132078	-0.0064883	-5.74502	9.21532e-09
1	166065145	rs10918345	C	A	A	ADDxATS_mean	109286	0.0129588	0.00225595	0.00853724	0.0173804	5.74429	9.25519e-09
7	54539145	rs6945401	C	T	T	ADDxATS_mean	108500	-0.0109222	0.00190159	-0.0146492	-0.00719514	-5.74371	9.28689e-09
20	42070052	rs80066497	G	T	T	ADDxATS_mean	108993	0.0195408	0.00340266	0.0128717	0.0262099	5.7428	9.33689e-09
11	59856028	rs1441586	T	C	C	ADDxATS_mean	108833	0.00980559	0.00170748	0.00645898	0.0131522	5.74271	9.34187e-09
9	16873746	rs76783306	T	C	C	ADDxATS_mean	109045	0.0475776	0.00828655	0.0313362	0.0638189	5.74155	9.40643e-09
7	54539136	rs6945397	C	T	T	ADDxATS_mean	108501	-0.0109178	0.00190155	-0.0146447	-0.00719078	-5.7415	9.40916e-09
11	13957975	rs9705018	C	T	T	ADDxATS_mean	109173	-0.00983902	0.00171399	-0.0131984	-0.00647966	-5.74042	9.46913e-09
7	153350828	rs4613900	A	G	G	ADDxATS_mean	108309	0.00997137	0.00173705	0.00656682	0.0133759	5.74041	9.47011e-09
20	40395089	rs3091664	T	C	C	ADDxATS_mean	108971	-0.0171699	0.0029913	-0.0230327	-0.011307	-5.73993	9.49656e-09
11	13956310	rs7102074	T	C	C	ADDxATS_mean	109130	-0.00983918	0.00171426	-0.0131991	-0.0064793	-5.73962	9.51424e-09
1	166099316	rs7521995	C	G	G	ADDxATS_mean	109030	0.0126943	0.00221178	0.00835925	0.0170293	5.73939	9.52711e-09
1	166094599	rs7530896	G	A	A	ADDxATS_mean	109037	0.0126938	0.00221172	0.00835891	0.0170287	5.73933	9.53005e-09
1	166094992	rs7553768	T	C	C	ADDxATS_mean	109037	0.0126938	0.00221172	0.00835891	0.0170287	5.73933	9.53005e-09
11	13955271	rs4462320	C	T	T	ADDxATS_mean	109073	-0.0098407	0.00171468	-0.0132014	-0.00648	-5.7391	9.54302e-09
3	152609100	rs16864671	T	C	C	ADDxATS_mean	108678	0.0209467	0.00365064	0.0137916	0.0281019	5.73783	9.61515e-09
11	59857581	rs2583476	G	A	A	ADDxATS_mean	109360	0.00979366	0.00170705	0.0064479	0.0131394	5.73717	9.65251e-09
1	166098675	rs4657520	G	A	A	ADDxATS_mean	109034	0.0126887	0.00221177	0.00835374	0.0170237	5.73691	9.66745e-09
14	94121770	rs11626422	G	A	A	ADDxATS_mean	109275	-0.0247568	0.00431601	-0.033216	-0.0162976	-5.73603	9.71736e-09
11	59903287	rs525794	A	G	G	ADDxATS_mean	108786	0.00978786	0.00170656	0.00644307	0.0131326	5.73545	9.75109e-09
11	59899911	rs483629	C	T	T	ADDxATS_mean	108716	0.00979151	0.00170768	0.00644451	0.0131385	5.7338	9.84622e-09
2	208000279	rs114283778	C	A	A	ADDxATS_mean	109255	0.0220141	0.00383968	0.0144884	0.0295397	5.73331	9.87477e-09
1	166084708	rs59317225	G	A	A	ADDxATS_mean	109360	0.0129392	0.00225711	0.00851531	0.017363	5.73262	9.9152e-09
8	134157130	rs113272955	G	A	A	ADDxATS_mean	108470	0.041754	0.00728406	0.0274775	0.0560305	5.73224	9.93723e-09
1	166073159	rs12140041	A	G	G	ADDxATS_mean	109326	0.012668	0.00221009	0.00833634	0.0169997	5.73191	9.95645e-09
1	166066106	rs80151345	C	G	G	ADDxATS_mean	109270	0.012675	0.00221131	0.00834086	0.017009	5.73187	9.95914e-09
22	47552475	rs13055519	G	A	A	ADDxATS_mean	108616	0.0200586	0.00349963	0.0131995	0.0269178	5.73165	9.97204e-09
7	153351015	rs4345479	C	T	T	ADDxATS_mean	108321	0.009954	0.00173677	0.00655	0.013358	5.73134	9.99043e-09
7	153350882	rs4410821	C	T	T	ADDxATS_mean	108316	0.00995401	0.00173688	0.00654979	0.0133582	5.73097	1.00121e-08
4	124673938	rs2194865	A	G	G	ADDxATS_mean	109212	-0.0142192	0.00248134	-0.0190825	-0.00935585	-5.73044	1.00431e-08
8	113857828	rs138647776	T	C	C	ADDxATS_mean	108900	0.0458909	0.00800863	0.0301943	0.0615875	5.73018	1.00585e-08
1	166075143	rs10918357	C	T	T	ADDxATS_mean	109339	0.01266	0.00220937	0.00832973	0.0169903	5.73015	1.00607e-08
15	40496996	rs12909888	A	C	C	ADDxATS_mean	109170	0.0097505	0.00170199	0.00641466	0.0130863	5.72888	1.0136e-08
1	166073556	rs12144318	G	C	C	ADDxATS_mean	109304	0.0126765	0.00221293	0.00833923	0.0170138	5.72838	1.01661e-08
1	166083511	rs10753710	A	G	G	ADDxATS_mean	109332	0.0126557	0.00220941	0.00832528	0.016986	5.72806	1.01851e-08
2	208003676	rs6728870	C	T	T	ADDxATS_mean	109346	0.0219643	0.00383452	0.0144488	0.0294798	5.72806	1.01851e-08
14	103039715	rs10140772	T	A	A	ADDxATS_mean	108324	-0.00975711	0.00170358	-0.0130961	-0.00641816	-5.72743	1.02233e-08
4	148771416	rs114114904	C	T	T	ADDxATS_mean	109004	0.0364142	0.00635831	0.0239521	0.0488762	5.72702	1.02479e-08
1	166067858	rs10918348	C	T	T	ADDxATS_mean	109340	0.0126533	0.00220943	0.00832293	0.0169837	5.72697	1.02508e-08
1	166068152	rs59384574	G	A	A	ADDxATS_mean	109340	0.0126533	0.00220943	0.00832293	0.0169837	5.72697	1.02508e-08
1	166071603	rs10800189	G	A	A	ADDxATS_mean	109343	0.0126531	0.00220941	0.00832272	0.0169835	5.7269	1.02549e-08
1	166071700	rs12045964	G	A	A	ADDxATS_mean	109343	0.0126531	0.00220941	0.00832272	0.0169835	5.7269	1.02549e-08
1	166073616	rs12141766	T	A	A	ADDxATS_mean	109343	0.0126531	0.00220941	0.00832272	0.0169835	5.7269	1.02549e-08
1	166073894	rs12095915	G	T	T	ADDxATS_mean	109343	0.0126531	0.00220941	0.00832272	0.0169835	5.7269	1.02549e-08
1	166074134	rs12096037	G	A	A	ADDxATS_mean	109343	0.0126531	0.00220941	0.00832272	0.0169835	5.7269	1.02549e-08
1	166074333	rs10918354	C	A	A	ADDxATS_mean	109343	0.0126531	0.00220941	0.00832272	0.0169835	5.7269	1.02549e-08
1	166074348	rs10918355	T	C	C	ADDxATS_mean	109343	0.0126531	0.00220941	0.00832272	0.0169835	5.7269	1.02549e-08
1	166074519	rs10918356	C	G	G	ADDxATS_mean	109343	0.0126531	0.00220941	0.00832272	0.0169835	5.7269	1.02549e-08
1	166075392	rs10918358	G	A	A	ADDxATS_mean	109343	0.0126531	0.00220941	0.00832272	0.0169835	5.7269	1.02549e-08
2	138248048	rs1448913	A	G	G	ADDxATS_mean	109211	0.0124825	0.0021799	0.00820993	0.016755	5.72615	1.03001e-08
20	16703911	rs73597795	G	A	A	ADDxATS_mean	109335	-0.0340976	0.00595503	-0.0457693	-0.022426	-5.72585	1.03183e-08
1	166066495	rs28718625	T	C	C	ADDxATS_mean	109342	0.0126504	0.00220941	0.00831999	0.0169807	5.72567	1.03294e-08
1	166066671	rs11590461	C	T	T	ADDxATS_mean	109342	0.0126504	0.00220941	0.00831999	0.0169807	5.72567	1.03294e-08
1	166068006	rs12145793	C	T	T	ADDxATS_mean	109342	0.0126504	0.00220941	0.00831999	0.0169807	5.72567	1.03294e-08
1	166068316	rs55704823	G	T	T	ADDxATS_mean	109342	0.0126504	0.00220941	0.00831999	0.0169807	5.72567	1.03294e-08
1	166068706	rs10918349	G	A	A	ADDxATS_mean	109342	0.0126504	0.00220941	0.00831999	0.0169807	5.72567	1.03294e-08
1	166068774	rs10800186	A	C	C	ADDxATS_mean	109342	0.0126504	0.00220941	0.00831999	0.0169807	5.72567	1.03294e-08
1	166068882	rs10800187	A	T	T	ADDxATS_mean	109342	0.0126504	0.00220941	0.00831999	0.0169807	5.72567	1.03294e-08
1	166069024	rs11487531	T	C	C	ADDxATS_mean	109342	0.0126504	0.00220941	0.00831999	0.0169807	5.72567	1.03294e-08
1	166069784	rs6700318	C	A	A	ADDxATS_mean	109342	0.0126504	0.00220941	0.00831999	0.0169807	5.72567	1.03294e-08
1	166069911	rs6700427	C	A	A	ADDxATS_mean	109342	0.0126504	0.00220941	0.00831999	0.0169807	5.72567	1.03294e-08
13	106512432	rs2985235	C	A	A	ADDxATS_mean	108826	-0.0123471	0.00215663	-0.016574	-0.0081202	-5.7252	1.03583e-08
1	166075431	rs10918359	C	T	T	ADDxATS_mean	109338	0.0126488	0.00220945	0.00831834	0.0169792	5.72485	1.03796e-08
5	119844742	rs11960555	A	G	G	ADDxATS_mean	108947	0.0122439	0.0021391	0.00805131	0.0164364	5.72383	1.0442e-08
11	59909610	rs493692	A	G	G	ADDxATS_mean	108781	0.00976508	0.00170613	0.00642113	0.013109	5.72352	1.04612e-08
1	166066089	rs72703921	G	A	A	ADDxATS_mean	109320	0.0126471	0.00220978	0.008316	0.0169782	5.72324	1.04784e-08
1	166076080	rs10800190	G	C	C	ADDxATS_mean	109349	0.0126421	0.00220935	0.00831189	0.0169724	5.72211	1.05485e-08
11	59918837	rs684961	G	A	A	ADDxATS_mean	108517	0.0097704	0.0017076	0.00642357	0.0131172	5.72173	1.05722e-08
5	119853592	rs11957506	C	T	T	ADDxATS_mean	108754	0.0125493	0.00219328	0.00825053	0.016848	5.7217	1.05739e-08
13	106516519	rs2476763	C	T	T	ADDxATS_mean	109333	-0.0122359	0.00213855	-0.0164274	-0.00804442	-5.72159	1.05806e-08
2	138324865	rs11688551	A	C	C	ADDxATS_mean	109177	0.0130264	0.00227675	0.00856408	0.0174888	5.72151	1.05857e-08
1	166083232	rs10918368	G	A	A	ADDxATS_mean	109348	0.0126404	0.00220938	0.00831006	0.0169707	5.72124	1.06027e-08
1	166083327	rs10753709	C	T	T	ADDxATS_mean	109348	0.0126404	0.00220938	0.00831006	0.0169707	5.72124	1.06027e-08
15	40457635	rs1845477	T	C	C	ADDxATS_mean	109017	0.00974454	0.00170331	0.00640611	0.013083	5.72095	1.06206e-08
15	40500986	rs11630664	T	C	C	ADDxATS_mean	109171	0.00973571	0.00170179	0.00640027	0.0130711	5.72088	1.0625e-08
1	166079540	rs10918366	C	T	T	ADDxATS_mean	109351	0.0126389	0.00220933	0.00830872	0.0169691	5.7207	1.06361e-08
1	166080462	rs4542195	C	T	T	ADDxATS_mean	109351	0.0126389	0.00220933	0.00830872	0.0169691	5.7207	1.06361e-08
1	166080740	rs10800191	G	A	A	ADDxATS_mean	109351	0.0126389	0.00220933	0.00830872	0.0169691	5.7207	1.06361e-08
1	166080946	rs10918367	T	C	C	ADDxATS_mean	109351	0.0126389	0.00220933	0.00830872	0.0169691	5.7207	1.06361e-08
1	166081569	rs4072242	T	A	A	ADDxATS_mean	109351	0.0126389	0.00220933	0.00830872	0.0169691	5.7207	1.06361e-08
11	59858497	rs2847664	G	A	A	ADDxATS_mean	109197	0.00976312	0.00170664	0.00641817	0.0131081	5.72067	1.0638e-08
2	138324893	rs11682842	C	T	T	ADDxATS_mean	109177	0.0130202	0.00227666	0.00855807	0.0174824	5.71901	1.07422e-08
5	119851917	rs111700148	G	C	C	ADDxATS_mean	108783	0.0122709	0.00214564	0.00806549	0.0164762	5.71897	1.07449e-08
11	59911161	rs569046	C	G	G	ADDxATS_mean	108761	0.00975852	0.00170658	0.00641369	0.0131033	5.71819	1.07948e-08
2	138245780	rs4954517	G	A	A	ADDxATS_mean	109228	0.0124612	0.00217937	0.00818967	0.0167327	5.71777	1.0821e-08
20	40381490	rs3092659	C	T	T	ADDxATS_mean	108943	-0.0162336	0.00284005	-0.0218	-0.0106672	-5.71596	1.09372e-08
2	138232065	rs16838979	A	G	G	ADDxATS_mean	109165	0.0125445	0.00219465	0.00824308	0.016846	5.71595	1.09376e-08
4	124696922	rs13143652	C	G	G	ADDxATS_mean	109059	-0.01423	0.0024896	-0.0191095	-0.00935048	-5.71578	1.09488e-08
1	166076399	rs10918360	G	T	T	ADDxATS_mean	109335	0.0126284	0.00220943	0.00829801	0.0169588	5.71569	1.09541e-08
1	166077588	rs10753707	T	C	C	ADDxATS_mean	109335	0.0126284	0.00220943	0.00829801	0.0169588	5.71569	1.09541e-08
1	166077597	rs10753708	A	G	G	ADDxATS_mean	109335	0.0126284	0.00220943	0.00829801	0.0169588	5.71569	1.09541e-08
5	119853348	rs13362523	T	C	C	ADDxATS_mean	108792	0.0122624	0.00214558	0.00805716	0.0164677	5.7152	1.09861e-08
5	119852958	rs17491078	A	G	G	ADDxATS_mean	108790	0.0122611	0.0021456	0.00805578	0.0164664	5.71452	1.103e-08
11	59916749	rs617916	A	G	G	ADDxATS_mean	108526	0.00975859	0.00170772	0.00641151	0.0131057	5.71438	1.10389e-08
11	59858036	rs2847663	C	G	G	ADDxATS_mean	109204	0.00975078	0.00170644	0.00640622	0.0130953	5.7141	1.10572e-08
20	42063051	rs8117497	C	T	T	ADDxATS_mean	108622	0.0159057	0.00278382	0.0104495	0.0213619	5.71362	1.10889e-08
2	138239557	rs6752201	C	G	G	ADDxATS_mean	109238	0.012523	0.00219191	0.00822696	0.0168191	5.7133	1.11096e-08
8	133139034	rs141143602	G	A	A	ADDxATS_mean	108620	-0.0324792	0.00568594	-0.0436235	-0.021335	-5.7122	1.11815e-08
11	59927484	rs602396	T	A	A	ADDxATS_mean	108575	0.00975509	0.0017078	0.00640787	0.0131023	5.71209	1.11885e-08
5	119847036	rs4895258	T	G	G	ADDxATS_mean	108826	0.0125084	0.00218998	0.00821611	0.0168007	5.71165	1.12176e-08
11	59926256	rs107903	C	T	T	ADDxATS_mean	108552	0.00975309	0.00170772	0.00640602	0.0131002	5.71118	1.12489e-08
15	40494960	rs12898804	C	A	A	ADDxATS_mean	109139	0.00972122	0.0017022	0.00638496	0.0130575	5.71097	1.12624e-08
1	166098961	rs4147071	G	T	T	ADDxATS_mean	109021	0.0126172	0.00221004	0.00828559	0.0169488	5.70903	1.13917e-08
4	124663785	rs1346055	T	C	C	ADDxATS_mean	108633	-0.0141773	0.00248387	-0.0190456	-0.00930901	-5.70774	1.14781e-08
11	59918162	rs688030	C	A	A	ADDxATS_mean	108533	0.00974587	0.00170768	0.00639888	0.0130929	5.70708	1.15229e-08
7	14462008	rs12536670	C	T	T	ADDxATS_mean	108933	0.0110428	0.00193513	0.00724999	0.0148356	5.70647	1.15642e-08
11	59885493	rs1125357	A	C	C	ADDxATS_mean	108852	0.00975678	0.0017099	0.00640545	0.0131081	5.70607	1.15916e-08
4	124676579	rs1364871	A	T	T	ADDxATS_mean	109249	-0.0141544	0.00248085	-0.0190168	-0.00929204	-5.70547	1.16324e-08
15	40469872	rs12916805	A	C	C	ADDxATS_mean	109111	0.00971251	0.00170238	0.0063759	0.0130491	5.70525	1.16475e-08
1	166093039	rs919674	A	G	G	ADDxATS_mean	109014	0.0126088	0.0022108	0.00827573	0.0169419	5.70328	1.17825e-08
11	59923991	rs652354	C	T	T	ADDxATS_mean	108558	0.00973659	0.0017075	0.00638995	0.0130832	5.70224	1.18551e-08
8	93943731	rs17760707	C	T	T	ADDxATS_mean	109360	0.0215459	0.00377855	0.0141401	0.0289517	5.70216	1.18605e-08
11	12311610	rs11606792	A	G	G	ADDxATS_mean	109283	0.037248	0.00653442	0.0244407	0.0500552	5.70027	1.19924e-08
15	40495514	rs8026738	T	C	C	ADDxATS_mean	109160	0.00969825	0.00170216	0.00636208	0.0130344	5.69762	1.218e-08
15	40494498	rs2305653	A	G	G	ADDxATS_mean	109161	0.00969737	0.00170209	0.00636133	0.0130334	5.69732	1.22016e-08
23	130412178	rs4524963	G	C	C	ADDxATS_mean	108908	0.00865526	0.00151938	0.00567733	0.0116332	5.69657	1.22559e-08
16	11524468	rs144136783	G	A	A	ADDxATS_mean	108736	-0.0432754	0.00759791	-0.058167	-0.0283837	-5.69569	1.23189e-08
8	85500162	rs1252207	A	C	C	ADDxATS_mean	109360	-0.00981661	0.00172372	-0.0131951	-0.00643817	-5.695	1.23687e-08
5	119844351	rs13360299	T	C	C	ADDxATS_mean	109216	0.0121776	0.00213855	0.00798609	0.0163691	5.69431	1.2419e-08
15	40463757	rs34823877	G	A	A	ADDxATS_mean	109125	0.00969326	0.00170248	0.00635646	0.0130301	5.69361	1.24697e-08
2	138243218	rs4014249	C	T	T	ADDxATS_mean	109233	0.0124087	0.00218004	0.00813593	0.0166815	5.69198	1.25896e-08
5	126980331	rs11748252	A	C	C	ADDxATS_mean	108571	0.0340847	0.00598877	0.0223469	0.0458224	5.69143	1.26303e-08
4	124678443	rs9994530	A	T	T	ADDxATS_mean	109340	-0.0141181	0.00248079	-0.0189804	-0.00925587	-5.69099	1.26629e-08
15	40495067	rs12899102	A	C	C	ADDxATS_mean	109158	0.00968587	0.0017021	0.00634981	0.0130219	5.69053	1.2697e-08
15	40496122	rs7495483	C	A	A	ADDxATS_mean	109162	0.00968615	0.00170219	0.00634992	0.0130224	5.6904	1.27066e-08
6	31159581	rs150765547	G	A	A	ADDxATS_mean	109350	0.0198788	0.00349431	0.0130301	0.0267275	5.6889	1.28183e-08
4	124677651	rs4336238	T	G	G	ADDxATS_mean	109360	-0.0141055	0.00248024	-0.0189666	-0.0092443	-5.68715	1.29506e-08
6	31112484	rs130072	C	T	T	ADDxATS_mean	109360	0.0198524	0.00349106	0.01301	0.0266947	5.68664	1.29895e-08
15	40458807	rs4923856	T	C	C	ADDxATS_mean	109148	0.0096755	0.00170225	0.00633915	0.0130118	5.68395	1.31951e-08
6	31153548	rs113379855	C	T	T	ADDxATS_mean	109349	0.0198555	0.00349437	0.0130067	0.0267044	5.68215	1.33348e-08
6	31154814	rs112434986	A	C	C	ADDxATS_mean	109349	0.0198555	0.00349437	0.0130067	0.0267044	5.68215	1.33348e-08
1	166065061	rs10918344	C	T	T	ADDxATS_mean	109279	0.0125513	0.00220903	0.00822166	0.0168809	5.68181	1.33614e-08
5	110401872	rs1837253	C	T	T	ADDxATS_mean	109360	-0.0109453	0.0019264	-0.0147209	-0.00716959	-5.68172	1.33685e-08
11	13956214	rs7117660	C	A	A	ADDxATS_mean	109012	-0.00974586	0.00171557	-0.0131083	-0.0063834	-5.68083	1.34384e-08
1	166065002	rs10800184	G	A	A	ADDxATS_mean	109277	0.012545	0.00220906	0.00821538	0.0168747	5.67892	1.35892e-08
7	54541012	rs6593163	G	A	A	ADDxATS_mean	109360	-0.0106938	0.00188322	-0.0143848	-0.00700273	-5.67846	1.36259e-08
15	40464710	rs8043080	C	T	T	ADDxATS_mean	109148	0.00966449	0.00170226	0.00632813	0.0130009	5.67745	1.37062e-08
6	31189541	rs72863830	G	A	A	ADDxATS_mean	109353	0.019767	0.00348252	0.0129414	0.0265926	5.67607	1.38173e-08
13	106516659	rs1288063	A	G	G	ADDxATS_mean	109360	-0.012131	0.00213759	-0.0163206	-0.00794135	-5.67505	1.38998e-08
7	54537311	rs7787863	A	T	T	ADDxATS_mean	109208	-0.0106949	0.00188458	-0.0143886	-0.00700118	-5.67495	1.39079e-08
7	54537428	rs7791903	T	C	C	ADDxATS_mean	109208	-0.0106949	0.00188458	-0.0143886	-0.00700118	-5.67495	1.39079e-08
6	31149228	rs111748703	G	A	A	ADDxATS_mean	109340	0.0198319	0.00349485	0.0129822	0.0266817	5.67463	1.39343e-08
11	59916253	rs1315491	A	T	T	ADDxATS_mean	108488	0.00969293	0.00170814	0.00634504	0.0130408	5.67456	1.39398e-08
6	31146340	rs17197276	C	T	T	ADDxATS_mean	109341	0.0198314	0.00349487	0.0129816	0.0266812	5.67443	1.39502e-08
10	66537157	rs117590535	A	G	G	ADDxATS_mean	109360	0.0229384	0.00404244	0.0150153	0.0308614	5.67438	1.39543e-08
11	59906476	rs504272	T	C	C	ADDxATS_mean	108818	0.00968585	0.00170695	0.00634028	0.0130314	5.67435	1.39565e-08
7	54537564	rs11238309	T	G	G	ADDxATS_mean	109210	-0.0106926	0.00188456	-0.0143863	-0.00699895	-5.67381	1.40011e-08
6	31144462	rs139804853	G	A	A	ADDxATS_mean	109326	0.0198292	0.0034949	0.0129793	0.0266791	5.67375	1.40056e-08
7	54537041	rs7791414	T	C	C	ADDxATS_mean	109216	-0.0106907	0.00188452	-0.0143843	-0.00699715	-5.67292	1.4074e-08
7	54537202	rs7805016	C	T	T	ADDxATS_mean	109216	-0.0106907	0.00188452	-0.0143843	-0.00699715	-5.67292	1.4074e-08
11	59914267	rs595481	T	C	C	ADDxATS_mean	108763	0.00968314	0.00170708	0.00633733	0.0130289	5.67235	1.41211e-08
7	54538482	rs6593159	C	G	G	ADDxATS_mean	109130	-0.0106912	0.00188483	-0.0143854	-0.00699699	-5.67224	1.41298e-08
13	106522415	rs1328066	C	T	T	ADDxATS_mean	108888	-0.0122031	0.00215141	-0.0164198	-0.0079864	-5.67214	1.41378e-08
1	166074637	rs200125624	C	T	T	ADDxATS_mean	109336	0.0128098	0.00225879	0.00838265	0.0172369	5.67108	1.42255e-08
6	31234537	rs114300451	G	A	A	ADDxATS_mean	109174	0.0195007	0.00343913	0.0127602	0.0262413	5.67026	1.42938e-08
2	138239948	rs2375572	C	T	T	ADDxATS_mean	109323	0.0123372	0.0021759	0.00807249	0.0166019	5.66991	1.43231e-08
7	54537242	rs7804064	G	T	T	ADDxATS_mean	109192	-0.0106869	0.00188488	-0.0143812	-0.00699265	-5.66983	1.43301e-08
7	54535334	rs6962331	C	G	G	ADDxATS_mean	109210	-0.0106886	0.00188522	-0.0143835	-0.00699361	-5.66968	1.43425e-08
1	166082113	rs4339838	G	A	A	ADDxATS_mean	109360	0.0125294	0.00220997	0.00819791	0.0168608	5.66948	1.43589e-08
6	31239616	rs1050445	C	A	A	ADDxATS_mean	108435	0.0148632	0.00262217	0.00972388	0.0200026	5.6683	1.44584e-08
7	54535240	rs12112929	C	G	G	ADDxATS_mean	109206	-0.0106851	0.00188526	-0.0143801	-0.00699007	-5.66772	1.45074e-08
11	59916905	rs606588	G	T	T	ADDxATS_mean	108546	0.00968166	0.00170833	0.0063334	0.0130299	5.66733	1.45408e-08
11	59913806	rs476722	T	C	C	ADDxATS_mean	108764	0.00967364	0.00170709	0.0063278	0.0130195	5.66673	1.45911e-08
7	54535069	rs11771043	A	G	G	ADDxATS_mean	109149	-0.010685	0.00188579	-0.0143811	-0.00698892	-5.66606	1.46487e-08
2	151739748	rs2214897	A	G	G	ADDxATS_mean	109075	0.010325	0.00182244	0.00675306	0.0138969	5.66548	1.46986e-08
6	88577115	rs9342127	A	G	G	ADDxATS_mean	108494	0.0162715	0.00287254	0.0106414	0.0219016	5.6645	1.47825e-08
6	31164689	rs142031128	C	T	T	ADDxATS_mean	109322	0.0198123	0.00349813	0.0129561	0.0266685	5.66369	1.48521e-08
20	42062112	rs8116651	G	A	A	ADDxATS_mean	108701	0.0157504	0.00278154	0.0102987	0.0212022	5.6625	1.49561e-08
7	54539428	rs67294583	A	G	G	ADDxATS_mean	109272	-0.0106676	0.00188394	-0.01436	-0.00697515	-5.6624	1.49647e-08
6	31179240	rs112865383	G	A	A	ADDxATS_mean	109333	0.0197229	0.00348347	0.0128955	0.0265504	5.66187	1.5011e-08
7	54536223	rs4263712	A	G	G	ADDxATS_mean	109243	-0.0106685	0.00188429	-0.0143616	-0.00697534	-5.66181	1.50159e-08
11	59907399	rs534273	A	G	G	ADDxATS_mean	108819	0.00966346	0.00170681	0.00631818	0.0130087	5.66172	1.50242e-08
6	31178540	rs17197686	T	G	G	ADDxATS_mean	109334	0.0197205	0.00348346	0.0128931	0.026548	5.6612	1.50697e-08
6	31182682	rs72863820	C	A	A	ADDxATS_mean	109334	0.0197196	0.00348346	0.0128922	0.0265471	5.66094	1.50921e-08
5	37547043	rs1812819	A	G	G	ADDxATS_mean	109109	0.00976355	0.00172488	0.00638286	0.0131442	5.66044	1.51362e-08
7	54535622	rs6948197	T	C	C	ADDxATS_mean	109179	-0.0106712	0.00188529	-0.0143663	-0.00697607	-5.66022	1.51556e-08
6	31179121	rs72863810	A	G	G	ADDxATS_mean	109334	0.0197155	0.00348344	0.0128881	0.0265429	5.65979	1.51939e-08
7	54536525	rs4636157	C	T	T	ADDxATS_mean	109252	-0.0106631	0.00188422	-0.0143561	-0.00697009	-5.65915	1.52507e-08
7	54536534	rs4425710	G	A	A	ADDxATS_mean	109179	-0.0106645	0.0018852	-0.0143594	-0.00696957	-5.65695	1.54471e-08
2	208002228	rs77134429	C	T	T	ADDxATS_mean	109360	0.0216865	0.00383386	0.0141722	0.0292007	5.65656	1.54821e-08
9	72581798	rs141072559	C	T	T	ADDxATS_mean	108477	0.0333437	0.00589524	0.0217893	0.0448982	5.65604	1.55291e-08
6	31187338	rs72863826	G	C	C	ADDxATS_mean	109336	0.0197019	0.00348336	0.0128747	0.0265292	5.656	1.55324e-08
7	54535254	rs6943681	A	T	T	ADDxATS_mean	109210	-0.0106609	0.00188495	-0.0143553	-0.00696645	-5.65579	1.5552e-08
6	31137387	rs72856748	G	C	C	ADDxATS_mean	109347	0.0197564	0.00349328	0.0129097	0.0266031	5.65555	1.5573e-08
5	64362962	rs141761179	T	C	C	ADDxATS_mean	108865	0.0452167	0.00799522	0.0295463	0.060887	5.65546	1.55817e-08
1	166057870	rs12090916	C	T	T	ADDxATS_mean	108703	0.0128147	0.00226605	0.0083733	0.017256	5.65508	1.56164e-08
2	138245630	rs182743463	A	G	G	ADDxATS_mean	108965	0.0123409	0.00218234	0.00806359	0.0166182	5.65489	1.56331e-08
2	138245631	rs374909224	A	C	C	ADDxATS_mean	108965	0.0123409	0.00218234	0.00806359	0.0166182	5.65489	1.56331e-08
2	138245632	rs369566508	A	C	C	ADDxATS_mean	108965	0.0123409	0.00218234	0.00806359	0.0166182	5.65489	1.56331e-08
15	40516342	rs11637555	T	C	C	ADDxATS_mean	109069	0.00963148	0.00170328	0.00629311	0.0129699	5.65466	1.56545e-08
13	106521647	rs1854264	G	A	A	ADDxATS_mean	108953	-0.0121553	0.00214977	-0.0163687	-0.00794181	-5.65423	1.56936e-08
16	52533737	rs45587444	C	G	G	ADDxATS_mean	108978	0.0445252	0.00787587	0.0290887	0.0599616	5.65336	1.5773e-08
7	54540500	rs6950181	G	A	A	ADDxATS_mean	109284	-0.0106456	0.0018838	-0.0143377	-0.00695338	-5.65111	1.59807e-08
1	166087578	rs12756802	C	T	T	ADDxATS_mean	109290	0.0124721	0.00220744	0.00814564	0.0167987	5.65004	1.60808e-08
2	151742522	rs1859724	T	C	C	ADDxATS_mean	109063	0.0102978	0.00182292	0.00672496	0.0138707	5.64907	1.61719e-08
12	2160009	rs12422291	C	T	T	ADDxATS_mean	108443	0.0154121	0.00272827	0.0100648	0.0207594	5.64906	1.61732e-08
5	37550196	rs6883388	A	G	G	ADDxATS_mean	109111	0.00974347	0.00172494	0.00636265	0.0131243	5.64859	1.62172e-08
7	54538553	rs6593160	G	A	A	ADDxATS_mean	109290	-0.0106404	0.00188375	-0.0143325	-0.00694831	-5.64852	1.62232e-08
7	54538730	rs6593161	C	T	T	ADDxATS_mean	109290	-0.0106404	0.00188375	-0.0143325	-0.00694831	-5.64852	1.62232e-08
7	54539374	rs66635956	G	C	C	ADDxATS_mean	109295	-0.0106396	0.0018837	-0.0143315	-0.00694758	-5.64823	1.62507e-08
7	54542062	rs57421813	T	C	C	ADDxATS_mean	109298	-0.0106381	0.00188368	-0.01433	-0.00694612	-5.6475	1.63201e-08
7	54542464	rs4947466	G	A	A	ADDxATS_mean	109298	-0.0106381	0.00188368	-0.01433	-0.00694612	-5.6475	1.63201e-08
7	54542624	rs4947467	T	C	C	ADDxATS_mean	109298	-0.0106381	0.00188368	-0.01433	-0.00694612	-5.6475	1.63201e-08
2	138240046	rs4954516	T	C	C	ADDxATS_mean	109360	0.0122834	0.00217507	0.00802035	0.0165465	5.64737	1.63328e-08
6	31141671	rs72856757	C	T	T	ADDxATS_mean	109193	0.0198943	0.00352321	0.0129889	0.0267996	5.64663	1.64026e-08
7	54541331	rs7781320	A	G	G	ADDxATS_mean	109297	-0.0106358	0.00188368	-0.0143278	-0.00694386	-5.64629	1.64356e-08
7	54541487	rs7785320	T	A	A	ADDxATS_mean	109297	-0.0106358	0.00188368	-0.0143278	-0.00694386	-5.64629	1.64356e-08
7	54541719	rs7802774	C	T	T	ADDxATS_mean	109297	-0.0106358	0.00188368	-0.0143278	-0.00694386	-5.64629	1.64356e-08
3	137558741	rs11714909	T	C	C	ADDxATS_mean	109056	0.0110169	0.00195122	0.00719255	0.0148412	5.64614	1.64499e-08
7	54539842	rs6973912	T	C	C	ADDxATS_mean	109293	-0.0106352	0.00188368	-0.0143272	-0.00694326	-5.64597	1.6466e-08
11	59861814	rs2583471	G	A	A	ADDxATS_mean	109066	0.00963626	0.00170681	0.00629098	0.0129815	5.64579	1.64836e-08
2	138332829	rs4954381	T	A	A	ADDxATS_mean	109134	0.0128644	0.00227887	0.00839794	0.017331	5.64509	1.65499e-08
5	37482791	rs10461982	T	G	G	ADDxATS_mean	109266	0.0103407	0.00183192	0.00675017	0.0139312	5.64471	1.65866e-08
7	54540268	rs6949805	G	A	A	ADDxATS_mean	109294	-0.0106324	0.0018837	-0.0143244	-0.00694039	-5.64441	1.66162e-08
7	54540327	rs6951041	C	T	T	ADDxATS_mean	109294	-0.0106324	0.0018837	-0.0143244	-0.00694039	-5.64441	1.66162e-08
5	37425049	rs2056870	G	A	A	ADDxATS_mean	109192	0.0103106	0.00182679	0.00673019	0.0138911	5.64412	1.66439e-08
13	106521220	rs1299047	T	G	G	ADDxATS_mean	108963	-0.0121311	0.0021496	-0.0163442	-0.00791793	-5.6434	1.67137e-08
5	37483858	rs11745852	G	A	A	ADDxATS_mean	109265	0.0103379	0.00183191	0.00674739	0.0139284	5.64321	1.67321e-08
7	54537991	rs11487216	C	T	T	ADDxATS_mean	109220	-0.010635	0.00188459	-0.0143288	-0.00694131	-5.64316	1.67372e-08
5	37484069	rs113094940	G	A	A	ADDxATS_mean	109267	0.0103369	0.0018319	0.00674648	0.0139274	5.64275	1.67771e-08
5	37548735	rs7716464	G	A	A	ADDxATS_mean	109104	0.00973222	0.00172487	0.00635154	0.0131129	5.6423	1.68212e-08
5	37483147	rs35871208	T	C	C	ADDxATS_mean	109267	0.0103354	0.00183189	0.00674495	0.0139258	5.64192	1.68575e-08
5	37549105	rs55971490	G	A	A	ADDxATS_mean	109103	0.0097284	0.00172487	0.00634772	0.0131091	5.64009	1.70385e-08
5	37424855	rs2056871	C	T	T	ADDxATS_mean	109165	0.0102995	0.00182683	0.00671896	0.01388	5.6379	1.72557e-08
5	37445149	rs66703795	A	G	G	ADDxATS_mean	108891	0.0103434	0.00183462	0.00674761	0.0139392	5.63789	1.72571e-08
4	124694461	rs6847105	C	G	G	ADDxATS_mean	108790	-0.0139408	0.00247287	-0.0187875	-0.00909403	-5.63749	1.72977e-08
4	28530775	rs609711	T	C	C	ADDxATS_mean	109074	-0.0198228	0.00351716	-0.0267163	-0.0129293	-5.63602	1.74449e-08
4	124682972	rs2390585	T	A	A	ADDxATS_mean	109333	-0.0139888	0.00248206	-0.0188535	-0.009124	-5.63594	1.74533e-08
6	31123147	rs112279190	C	T	T	ADDxATS_mean	109359	0.0196714	0.00349129	0.0128286	0.0265142	5.63443	1.76071e-08
6	31123359	rs113129896	C	G	G	ADDxATS_mean	109359	0.0196714	0.00349129	0.0128286	0.0265142	5.63443	1.76071e-08
6	31125402	rs72856720	C	G	G	ADDxATS_mean	109359	0.0196714	0.00349129	0.0128286	0.0265142	5.63443	1.76071e-08
11	59914726	rs583296	T	C	C	ADDxATS_mean	109298	0.0095849	0.00170142	0.00625018	0.0129196	5.63347	1.7705e-08
5	37543460	rs12652433	T	A	A	ADDxATS_mean	109100	0.00971531	0.00172471	0.00633493	0.0130957	5.633	1.77541e-08
5	37543341	rs10941343	C	G	G	ADDxATS_mean	109099	0.00971531	0.00172472	0.00633492	0.0130957	5.63297	1.77567e-08
6	31125993	rs720468	C	G	G	ADDxATS_mean	109359	0.0196654	0.00349126	0.0128227	0.0265082	5.63277	1.77771e-08
12	12734261	rs117917861	G	A	A	ADDxATS_mean	109360	0.0262198	0.0046551	0.017096	0.0353436	5.63249	1.78063e-08
5	37444838	rs67608520	T	C	C	ADDxATS_mean	108892	0.0103357	0.00183504	0.0067391	0.0139323	5.63242	1.78134e-08
5	37456812	rs12516683	A	G	G	ADDxATS_mean	108933	0.0103308	0.00183423	0.00673577	0.0139258	5.63222	1.78342e-08
7	14465435	rs1367776	C	T	T	ADDxATS_mean	108543	0.0109348	0.0019415	0.00712953	0.0147401	5.63214	1.78428e-08
4	108829185	rs17498391	T	C	C	ADDxATS_mean	108918	0.0114707	0.00203691	0.00747841	0.0154629	5.63142	1.79171e-08
6	31125257	rs72856718	C	A	A	ADDxATS_mean	109360	0.0196601	0.00349156	0.0128167	0.0265034	5.63074	1.79878e-08
3	53892830	rs2232346	T	C	C	ADDxATS_mean	109360	0.027472	0.0048794	0.0179085	0.0370354	5.63019	1.80449e-08
2	138237038	rs1584435	T	C	C	ADDxATS_mean	109262	0.0122563	0.00217697	0.00798949	0.0165231	5.62996	1.80689e-08
7	54534897	rs4947908	T	G	G	ADDxATS_mean	109163	-0.010616	0.00188564	-0.0143118	-0.00692018	-5.62989	1.80764e-08
8	1449396	rs2286218	G	A	A	ADDxATS_mean	109360	0.0497187	0.00883197	0.0324083	0.067029	5.6294	1.81281e-08
5	166457064	rs79153930	G	A	A	ADDxATS_mean	108319	0.043751	0.0077724	0.0285174	0.0589846	5.62902	1.81683e-08
6	31242900	rs28481932	A	G	G	ADDxATS_mean	109290	0.0145311	0.00258153	0.00947139	0.0195908	5.62887	1.81841e-08
11	59861983	rs2070970	C	T	T	ADDxATS_mean	109078	0.00960608	0.00170702	0.00626039	0.0129518	5.62741	1.83381e-08
6	31134625	rs72856737	A	G	G	ADDxATS_mean	109348	0.0196524	0.00349262	0.012807	0.0264978	5.62684	1.83993e-08
15	98945455	rs12443129	G	T	T	ADDxATS_mean	108356	-0.0139787	0.00248442	-0.018848	-0.00910929	-5.62653	1.84318e-08
6	31141954	rs72856758	T	C	C	ADDxATS_mean	109302	0.0196751	0.00349756	0.01282	0.0265302	5.62539	1.85541e-08
5	119833381	rs10052315	G	A	A	ADDxATS_mean	109226	0.0123107	0.00218867	0.00802096	0.0166004	5.62472	1.86263e-08
5	37432371	rs13188741	T	C	C	ADDxATS_mean	109216	0.0102688	0.00182567	0.00669053	0.013847	5.62467	1.86321e-08
20	42071162	rs74846026	C	T	T	ADDxATS_mean	109138	0.0195647	0.00347843	0.0127471	0.0263822	5.62457	1.86422e-08
5	37456295	rs34555613	G	A	A	ADDxATS_mean	108924	0.0103168	0.00183441	0.00672138	0.0139121	5.62403	1.87011e-08
4	124677536	rs13103593	G	T	T	ADDxATS_mean	109307	-0.0139465	0.00247988	-0.018807	-0.00908601	-5.62385	1.87199e-08
5	37573589	rs6891740	G	A	A	ADDxATS_mean	109248	0.0102831	0.00182861	0.00669912	0.0138671	5.62347	1.87613e-08
6	31135878	rs142242725	G	A	A	ADDxATS_mean	109346	0.0196412	0.00349278	0.0127954	0.0264869	5.62336	1.87732e-08
6	31136208	rs141715528	C	T	T	ADDxATS_mean	109344	0.0196376	0.00349278	0.0127918	0.0264833	5.62233	1.88857e-08
2	107530918	rs55741708	A	G	G	ADDxATS_mean	108999	0.0358461	0.00637612	0.0233492	0.0483431	5.62194	1.8929e-08
6	31132956	rs17851818	G	C	C	ADDxATS_mean	109313	0.0196494	0.00349559	0.0127981	0.0265006	5.62118	1.90114e-08
6	31129707	rs2073724	C	T	T	ADDxATS_mean	109360	0.0196234	0.00349118	0.0127808	0.026466	5.62085	1.90478e-08
11	59915129	rs558375	C	T	T	ADDxATS_mean	108596	0.00960504	0.00170885	0.00625576	0.0129543	5.62077	1.90568e-08
5	37461587	rs4546409	A	G	G	ADDxATS_mean	108936	0.0103101	0.00183433	0.00671483	0.0139053	5.62061	1.90748e-08
2	184673853	rs147063530	C	T	T	ADDxATS_mean	108778	0.0279015	0.00496427	0.0181717	0.0376313	5.62046	1.90911e-08
5	37564521	rs4869529	C	G	G	ADDxATS_mean	109215	0.0102795	0.00182896	0.00669479	0.0138642	5.62039	1.90986e-08
12	11932058	rs10772506	G	A	A	ADDxATS_mean	109138	0.0131265	0.0023362	0.00854762	0.0177053	5.61874	1.92824e-08
5	37545999	rs6881383	G	T	T	ADDxATS_mean	109114	0.00969033	0.00172465	0.00631008	0.0130706	5.61873	1.92836e-08
13	106520934	rs2209862	A	G	G	ADDxATS_mean	108914	-0.0120638	0.00214751	-0.0162729	-0.00785481	-5.6176	1.94103e-08
6	169237960	rs9455725	A	G	G	ADDxATS_mean	108423	-0.00948238	0.00168806	-0.0127909	-0.00617385	-5.61734	1.94393e-08
6	31131276	rs17190798	A	T	T	ADDxATS_mean	109359	0.0196053	0.00349095	0.0127632	0.0264475	5.61605	1.95842e-08
6	31130865	rs17190776	G	A	A	ADDxATS_mean	109360	0.0196052	0.00349093	0.0127631	0.0264473	5.61604	1.95853e-08
6	31131209	rs17190783	A	G	G	ADDxATS_mean	109360	0.0196052	0.00349093	0.0127631	0.0264473	5.61604	1.95853e-08
6	31131837	rs17190811	A	T	T	ADDxATS_mean	109360	0.0196052	0.00349093	0.0127631	0.0264473	5.61604	1.95853e-08
6	31127800	rs72856721	G	T	T	ADDxATS_mean	109359	0.0196033	0.00349101	0.012761	0.0264455	5.61537	1.96621e-08
6	31128605	rs114881571	C	T	T	ADDxATS_mean	109359	0.0196033	0.00349101	0.012761	0.0264455	5.61537	1.96621e-08
6	31133663	rs45438402	T	C	C	ADDxATS_mean	109358	0.0196025	0.00349089	0.0127605	0.0264445	5.61532	1.96673e-08
6	19299263	rs10155664	T	G	G	ADDxATS_mean	108539	-0.0139195	0.00247888	-0.018778	-0.00906094	-5.61523	1.96784e-08
6	31133870	rs72856736	G	A	A	ADDxATS_mean	109357	0.019602	0.00349097	0.0127599	0.0264442	5.61507	1.96959e-08
2	138322363	rs10496779	G	A	A	ADDxATS_mean	109243	0.0111786	0.00199083	0.00727667	0.0150806	5.61505	1.96979e-08
6	31134323	rs151095308	C	T	T	ADDxATS_mean	109354	0.0196012	0.00349102	0.0127589	0.0264435	5.61474	1.97331e-08
6	31126697	rs17197108	C	A	A	ADDxATS_mean	109358	0.0196012	0.00349104	0.0127589	0.0264435	5.61471	1.97366e-08
6	31127694	rs74633760	A	G	G	ADDxATS_mean	109358	0.0196012	0.00349104	0.0127589	0.0264435	5.61471	1.97366e-08
7	54536700	rs4565416	T	A	A	ADDxATS_mean	109169	-0.0105878	0.00188576	-0.0142838	-0.00689175	-5.6146	1.975e-08
7	14464118	rs1431534	G	A	A	ADDxATS_mean	108639	0.0108925	0.0019402	0.00708981	0.0146953	5.61413	1.98029e-08
1	30323779	rs1530677	A	G	G	ADDxATS_mean	108668	0.00946535	0.00168628	0.0061603	0.0127704	5.61316	1.99151e-08
13	46618290	rs4942468	A	C	C	ADDxATS_mean	109056	-0.0105526	0.00188011	-0.0142375	-0.00686762	-5.61274	1.99627e-08
5	37473187	rs12516086	G	A	A	ADDxATS_mean	108995	0.0102964	0.00183452	0.00670082	0.013892	5.61259	1.99799e-08
2	138326290	rs77588530	G	A	A	ADDxATS_mean	109246	0.0112391	0.00200262	0.007314	0.0151641	5.61218	2.0027e-08
12	114823089	rs17731453	G	A	A	ADDxATS_mean	108719	-0.0105403	0.00187821	-0.0142215	-0.00685909	-5.61189	2.00617e-08
15	98949582	rs12442106	G	A	A	ADDxATS_mean	108865	-0.0137561	0.00245149	-0.0185609	-0.00895123	-5.61131	2.01287e-08
7	14465084	rs1367778	C	G	G	ADDxATS_mean	108503	0.0112361	0.00200242	0.00731148	0.0151608	5.61129	2.01311e-08
1	30319889	rs921197	A	G	G	ADDxATS_mean	108965	0.00944801	0.00168416	0.00614711	0.0127489	5.60993	2.02903e-08
11	59907097	rs510518	A	G	G	ADDxATS_mean	108826	0.00957781	0.00170745	0.00623127	0.0129244	5.60942	2.03497e-08
1	166067328	rs10918347	G	A	A	ADDxATS_mean	108675	0.0126301	0.00225193	0.00821643	0.0170438	5.60858	2.04487e-08
5	37477082	rs11745000	G	A	A	ADDxATS_mean	108985	0.0102926	0.00183528	0.00669553	0.0138897	5.6082	2.04939e-08
5	37476244	rs13188782	G	C	C	ADDxATS_mean	108963	0.0102932	0.00183554	0.00669561	0.0138908	5.60772	2.05507e-08
7	54535321	rs6962224	C	G	G	ADDxATS_mean	109150	-0.0105782	0.00188637	-0.0142754	-0.00688095	-5.60769	2.05533e-08
2	138330467	rs73958895	T	G	G	ADDxATS_mean	109218	0.0112316	0.00200307	0.00730564	0.0151575	5.60718	2.06146e-08
5	37476826	rs13189752	G	C	C	ADDxATS_mean	109002	0.0102888	0.00183506	0.00669212	0.0138854	5.60678	2.0662e-08
1	30321064	rs4949498	A	G	G	ADDxATS_mean	108973	0.00944148	0.00168407	0.00614076	0.0127422	5.60634	2.07154e-08
8	81382914	rs74450443	G	A	A	ADDxATS_mean	108835	0.0453826	0.00809498	0.0295168	0.0612485	5.60627	2.07231e-08
2	138335698	rs73958899	G	T	T	ADDxATS_mean	109159	0.0112352	0.00200406	0.00730734	0.0151631	5.60623	2.07279e-08
5	37540125	rs668889	T	C	C	ADDxATS_mean	109235	0.0102667	0.00183135	0.0066773	0.0138561	5.60606	2.07479e-08
3	137543978	rs11710985	T	C	C	ADDxATS_mean	109062	0.0119888	0.00213896	0.00779656	0.0161811	5.60499	2.08763e-08
2	207992626	rs150555601	T	G	G	ADDxATS_mean	108836	0.0224054	0.00399758	0.0145703	0.0302406	5.60475	2.09061e-08
2	138328342	rs3919758	T	C	C	ADDxATS_mean	109191	0.011084	0.00197788	0.00720747	0.0149606	5.604	2.09959e-08
11	59862261	rs2847668	A	T	T	ADDxATS_mean	109074	0.00956251	0.00170656	0.00621771	0.0129073	5.60337	2.10728e-08
14	103024136	rs2277469	G	A	A	ADDxATS_mean	108662	-0.00953072	0.00170099	-0.0128646	-0.00619683	-5.60303	2.11146e-08
15	40516897	rs2128013	T	C	C	ADDxATS_mean	108932	0.00955107	0.00170464	0.00621003	0.0128921	5.60297	2.11219e-08
3	118806101	rs55923630	A	T	T	ADDxATS_mean	109156	-0.0103394	0.00184557	-0.0139566	-0.00672211	-5.60226	2.12082e-08
5	35798168	rs116730430	C	T	T	ADDxATS_mean	109054	0.0417899	0.00746017	0.0271683	0.0564116	5.60174	2.12724e-08
10	12311465	rs33932777	A	G	G	ADDxATS_mean	108722	0.0094132	0.00168044	0.00611959	0.0127068	5.60163	2.1286e-08
2	207995116	rs7579488	T	C	C	ADDxATS_mean	108923	0.022358	0.00399155	0.0145347	0.0301813	5.60133	2.13225e-08
6	31120729	rs72856706	C	T	T	ADDxATS_mean	109357	0.0195723	0.00349464	0.0127229	0.0264217	5.60066	2.14043e-08
6	31121232	rs111837807	T	C	C	ADDxATS_mean	109357	0.0195723	0.00349464	0.0127229	0.0264217	5.60066	2.14043e-08
6	31121381	rs112785163	G	C	C	ADDxATS_mean	109357	0.0195723	0.00349464	0.0127229	0.0264217	5.60066	2.14043e-08
6	31121426	rs143334143	G	A	A	ADDxATS_mean	109357	0.0195723	0.00349464	0.0127229	0.0264217	5.60066	2.14043e-08
3	137552109	rs10935269	T	G	G	ADDxATS_mean	108999	0.0109348	0.00195259	0.00710776	0.0147618	5.60014	2.14694e-08
1	30320933	rs4949497	A	G	G	ADDxATS_mean	108972	0.00943072	0.00168416	0.00612982	0.0127316	5.59965	2.15298e-08
1	30323606	rs4949499	A	G	G	ADDxATS_mean	108936	0.00943106	0.00168445	0.0061296	0.0127325	5.5989	2.16235e-08
2	138326948	rs73958891	T	C	C	ADDxATS_mean	109258	0.0110675	0.00197731	0.007192	0.0149429	5.59722	2.18332e-08
4	124699844	rs2011356	T	C	C	ADDxATS_mean	108921	-0.0139416	0.00249083	-0.0188235	-0.00905963	-5.59716	2.18411e-08
5	37477001	rs13155645	C	T	T	ADDxATS_mean	109005	0.0102712	0.00183512	0.00667447	0.013868	5.59705	2.18556e-08
3	29296898	rs9821968	C	G	G	ADDxATS_mean	108534	0.0141789	0.00253396	0.00921244	0.0191454	5.59555	2.20452e-08
5	37556282	rs525463	A	G	G	ADDxATS_mean	109237	0.0102322	0.00182883	0.00664781	0.0138167	5.59498	2.21173e-08
3	174775570	rs13319550	A	G	G	ADDxATS_mean	108909	0.0203957	0.00364605	0.0132496	0.0275418	5.59391	2.22538e-08
11	12311887	rs60816350	T	G	G	ADDxATS_mean	109285	0.0365483	0.00653376	0.0237424	0.0493543	5.59376	2.2273e-08
2	138328450	rs34151097	A	G	G	ADDxATS_mean	109227	0.0110629	0.00197774	0.00718658	0.0149392	5.5937	2.22806e-08
2	138328512	rs73958894	C	T	T	ADDxATS_mean	109228	0.0110618	0.0019777	0.00718558	0.014938	5.59327	2.23359e-08
5	37539060	rs578236	G	A	A	ADDxATS_mean	109242	0.0102432	0.00183146	0.00665361	0.0138328	5.59291	2.23828e-08
6	31101583	rs4294047	G	A	A	ADDxATS_mean	109360	0.0188754	0.00337502	0.0122605	0.0254903	5.59267	2.24133e-08
4	124698977	rs3113384	A	G	G	ADDxATS_mean	108916	-0.0139241	0.00249016	-0.0188048	-0.00904351	-5.59166	2.25449e-08
2	138326972	rs73958892	C	G	G	ADDxATS_mean	109291	0.0110549	0.00197721	0.00717964	0.0149301	5.59117	2.26079e-08
2	138337621	rs16839130	G	A	A	ADDxATS_mean	109135	0.0112081	0.00200477	0.00727884	0.0151374	5.59072	2.26667e-08
2	138335348	rs73958898	A	T	T	ADDxATS_mean	109223	0.0110579	0.00197804	0.007181	0.0149348	5.59033	2.27178e-08
2	138327008	rs73958893	C	G	G	ADDxATS_mean	109291	0.0110523	0.00197724	0.00717694	0.0149276	5.58974	2.27949e-08
4	124688299	rs7673904	C	T	T	ADDxATS_mean	109316	-0.0138781	0.00248284	-0.0187444	-0.00901187	-5.58963	2.28101e-08
5	37541049	rs562154	A	G	G	ADDxATS_mean	109229	0.0102336	0.00183111	0.00664471	0.0138225	5.58875	2.29251e-08
4	124684499	rs2113978	A	G	G	ADDxATS_mean	109332	-0.0138746	0.00248274	-0.0187407	-0.00900852	-5.58842	2.29686e-08
6	88576801	rs4311490	T	C	C	ADDxATS_mean	108398	0.0160304	0.00286892	0.0104074	0.0216534	5.5876	2.30776e-08
3	118821876	rs9845471	G	A	A	ADDxATS_mean	109331	-0.0103114	0.00184543	-0.0139284	-0.00669445	-5.58755	2.30838e-08
4	124685057	rs4833951	C	T	T	ADDxATS_mean	109329	-0.0138712	0.00248277	-0.0187374	-0.00900509	-5.587	2.31571e-08
3	137549284	rs11706652	C	G	G	ADDxATS_mean	109100	0.0119697	0.00214256	0.00777038	0.0161691	5.58664	2.3205e-08
5	37470963	rs13181312	T	C	C	ADDxATS_mean	108972	0.0102481	0.0018347	0.00665216	0.0138441	5.5857	2.33312e-08
5	37484957	rs35576475	A	G	G	ADDxATS_mean	109326	0.0102295	0.00183144	0.00663993	0.013819	5.58549	2.33592e-08
2	151739560	rs10166214	C	T	T	ADDxATS_mean	109094	0.0101792	0.00182249	0.00660716	0.0137512	5.58532	2.33825e-08
13	106517122	rs2479516	C	A	A	ADDxATS_mean	109058	-0.0119942	0.00214751	-0.0162033	-0.00778519	-5.58518	2.34009e-08
6	31117673	rs112640945	C	T	T	ADDxATS_mean	109357	0.0195145	0.00349444	0.0126655	0.0263635	5.58443	2.35019e-08
5	37543121	rs512562	C	T	T	ADDxATS_mean	109205	0.0102136	0.00182895	0.00662889	0.0137982	5.58439	2.35078e-08
5	37580818	rs682825	A	C	C	ADDxATS_mean	109360	0.0102064	0.00182773	0.00662408	0.0137887	5.58417	2.35372e-08
5	37482102	rs4451074	A	G	G	ADDxATS_mean	109326	0.010224	0.0018309	0.00663553	0.0138125	5.58416	2.35389e-08
2	138337498	rs73958901	C	G	G	ADDxATS_mean	109200	0.0110494	0.00197879	0.00717108	0.0149278	5.58394	2.35692e-08
6	31115032	rs138598988	C	T	T	ADDxATS_mean	109358	0.0195126	0.00349443	0.0126637	0.0263616	5.58392	2.35708e-08
6	19242943	rs9465311	T	C	C	ADDxATS_mean	109224	-0.0165095	0.00295675	-0.0223046	-0.0107144	-5.58367	2.36053e-08
6	31116133	rs17197031	A	C	C	ADDxATS_mean	109358	0.0195113	0.00349443	0.0126624	0.0263603	5.58355	2.36212e-08
5	37471142	rs11739453	C	T	T	ADDxATS_mean	108973	0.0102433	0.00183467	0.00664743	0.0138392	5.58319	2.36708e-08
6	31119445	rs72863043	C	T	T	ADDxATS_mean	109359	0.0195092	0.00349448	0.0126601	0.0263582	5.58285	2.37174e-08
6	31121958	rs72856713	C	G	G	ADDxATS_mean	109359	0.0195091	0.00349448	0.01266	0.0263582	5.58283	2.37193e-08
2	138336881	rs73958900	A	G	G	ADDxATS_mean	109207	0.0110463	0.00197877	0.007168	0.0149246	5.58242	2.37757e-08
14	94135044	rs11628061	C	A	A	ADDxATS_mean	109146	-0.0242979	0.00435264	-0.0328289	-0.0157669	-5.58234	2.37872e-08
5	37543597	rs538209	A	G	G	ADDxATS_mean	109221	0.0102071	0.0018288	0.00662275	0.0137915	5.58133	2.39254e-08
5	37551550	rs482695	G	A	A	ADDxATS_mean	109228	0.010206	0.0018287	0.00662177	0.0137901	5.58099	2.39719e-08
6	31117695	rs113932411	G	A	A	ADDxATS_mean	109357	0.0195016	0.00349451	0.0126525	0.0263507	5.58066	2.40175e-08
13	46604710	rs4941540	T	C	C	ADDxATS_mean	109327	-0.0104946	0.00188107	-0.0141814	-0.00680773	-5.57904	2.42417e-08
6	88576981	rs6935448	C	T	T	ADDxATS_mean	108467	0.0160043	0.00286872	0.0103817	0.0216269	5.5789	2.42622e-08
2	138323267	rs11900859	G	A	A	ADDxATS_mean	109235	0.0111069	0.00199094	0.00720472	0.0150091	5.57872	2.4287e-08
1	111114535	rs11102132	A	T	T	ADDxATS_mean	108418	-0.00949154	0.00170159	-0.0128266	-0.00615649	-5.57806	2.438e-08
4	23355747	rs61792135	C	T	T	ADDxATS_mean	109360	-0.0271982	0.00487639	-0.0367558	-0.0176407	-5.57753	2.44538e-08
13	46605441	rs9534288	C	T	T	ADDxATS_mean	109325	-0.0104916	0.00188106	-0.0141784	-0.00680477	-5.57748	2.44605e-08
5	169042958	rs114113821	A	G	G	ADDxATS_mean	108737	-0.0283017	0.00507472	-0.038248	-0.0183555	-5.57701	2.45267e-08
2	138241568	rs6738926	T	C	C	ADDxATS_mean	109309	0.0121216	0.00217376	0.00786108	0.0163821	5.57631	2.46251e-08
6	86076286	rs9362200	C	A	A	ADDxATS_mean	109216	0.0100762	0.00180723	0.00653406	0.0136183	5.57548	2.47431e-08
14	94137547	rs7146630	G	T	T	ADDxATS_mean	109142	-0.0243559	0.00436884	-0.0329187	-0.0157932	-5.57491	2.48236e-08
5	37483693	rs75871157	A	G	G	ADDxATS_mean	109327	0.0102089	0.0018314	0.00661938	0.0137984	5.57434	2.49056e-08
2	169206643	rs10930321	A	C	C	ADDxATS_mean	108621	-0.00959445	0.00172136	-0.0129683	-0.00622064	-5.57375	2.49906e-08
6	88576724	rs4307145	T	C	C	ADDxATS_mean	108446	0.0159913	0.00286912	0.010368	0.0216147	5.5736	2.50117e-08
6	88576741	rs4307146	T	C	C	ADDxATS_mean	108448	0.01599	0.00286909	0.0103667	0.0216133	5.57318	2.50722e-08
11	59916087	rs1316005	A	G	G	ADDxATS_mean	108496	0.00952388	0.00170891	0.00617448	0.0128733	5.57307	2.50882e-08
21	22842175	rs2826856	G	A	A	ADDxATS_mean	108561	0.011382	0.00204255	0.0073787	0.0153853	5.57246	2.51754e-08
6	31135777	rs113542024	T	G	G	ADDxATS_mean	109346	0.0194786	0.00349597	0.0126267	0.0263306	5.57174	2.52801e-08
5	119826308	rs148584364	C	G	G	ADDxATS_mean	108868	0.0122551	0.00219964	0.00794388	0.0165663	5.57141	2.53277e-08
5	37482250	rs4618453	T	G	G	ADDxATS_mean	109323	0.0102036	0.0018315	0.00661397	0.0137933	5.5712	2.53583e-08
5	37544334	rs565691	G	A	A	ADDxATS_mean	109232	0.0101887	0.00182884	0.00660426	0.0137732	5.57113	2.53683e-08
3	118822621	rs4687965	C	A	A	ADDxATS_mean	109360	-0.0103025	0.00184954	-0.0139275	-0.00667748	-5.57031	2.54879e-08
6	31118898	rs11540822	A	T	T	ADDxATS_mean	109353	0.0195487	0.00350979	0.0126696	0.0264278	5.56977	2.55674e-08
5	37533715	rs533889	G	A	A	ADDxATS_mean	109323	0.0101908	0.00183034	0.00660338	0.0137782	5.5677	2.58721e-08
2	138238565	rs979460	A	G	G	ADDxATS_mean	109309	0.0120984	0.00217326	0.00783886	0.0163579	5.56693	2.59874e-08
5	37524760	rs559516	A	G	G	ADDxATS_mean	109304	0.0101884	0.00183023	0.00660117	0.0137755	5.5667	2.60219e-08
5	37541578	rs477420	C	T	T	ADDxATS_mean	109224	0.0101915	0.00183117	0.00660247	0.0137805	5.56557	2.61915e-08
6	19244992	rs9460318	C	G	G	ADDxATS_mean	109242	-0.0164448	0.00295517	-0.0222368	-0.0106528	-5.56476	2.63128e-08
5	37525233	rs473978	T	A	A	ADDxATS_mean	109297	0.0101853	0.00183042	0.0065978	0.0137729	5.5645	2.63526e-08
3	118828450	rs142679796	G	C	C	ADDxATS_mean	109247	-0.0102734	0.0018463	-0.0138921	-0.00665474	-5.56433	2.6377e-08
3	118828783	rs147145272	T	G	G	ADDxATS_mean	109248	-0.010273	0.00184629	-0.0138917	-0.00665436	-5.56415	2.64047e-08
3	118829743	rs200525917	T	G	G	ADDxATS_mean	109248	-0.010273	0.00184629	-0.0138917	-0.00665436	-5.56415	2.64047e-08
3	118830220	rs184411027	T	C	C	ADDxATS_mean	109248	-0.010273	0.00184629	-0.0138917	-0.00665436	-5.56415	2.64047e-08
4	124690607	rs3860075	G	A	A	ADDxATS_mean	109246	-0.0138191	0.00248363	-0.0186869	-0.00895126	-5.56407	2.64168e-08
5	37487117	rs13163168	T	G	G	ADDxATS_mean	109327	0.0101877	0.00183141	0.00659822	0.0137772	5.56278	2.66137e-08
11	13954723	rs11023022	C	T	T	ADDxATS_mean	108444	-0.00955879	0.00171843	-0.0129269	-0.00619072	-5.56251	2.66552e-08
11	13954733	rs144057949	C	T	T	ADDxATS_mean	108444	-0.00955879	0.00171843	-0.0129269	-0.00619072	-5.56251	2.66552e-08
7	113506271	rs55935425	G	T	T	ADDxATS_mean	109360	0.0181597	0.00326484	0.0117608	0.0245587	5.56221	2.66995e-08
5	37486153	rs35426020	G	C	C	ADDxATS_mean	109307	0.0101824	0.00183067	0.00659436	0.0137705	5.56212	2.67142e-08
5	35738097	rs139869059	G	A	A	ADDxATS_mean	108566	0.0458118	0.00823812	0.0296654	0.0619582	5.56095	2.68938e-08
7	54536317	rs4263713	A	G	G	ADDxATS_mean	108952	-0.0104985	0.00188795	-0.0141988	-0.00679814	-5.56076	2.69223e-08
11	100968120	rs117192545	A	C	C	ADDxATS_mean	109360	0.0242198	0.00435572	0.0156827	0.0327568	5.56046	2.69691e-08
6	31100242	rs376937075	T	G	G	ADDxATS_mean	109266	0.0187945	0.003381	0.0121679	0.0254212	5.55887	2.72161e-08
6	31239172	rs72558143	C	T	T	ADDxATS_mean	108727	0.0144611	0.00260145	0.00936231	0.0195598	5.55885	2.72199e-08
3	137549661	rs11714494	A	G	G	ADDxATS_mean	109092	0.0119064	0.00214215	0.00770787	0.016105	5.55815	2.73277e-08
5	37516809	rs13176408	A	T	T	ADDxATS_mean	109252	0.0101657	0.00182949	0.00657993	0.0137514	5.55657	2.75772e-08
5	37517933	rs57898883	G	A	A	ADDxATS_mean	109252	0.0101657	0.00182949	0.00657993	0.0137514	5.55657	2.75772e-08
5	119822676	rs4895257	G	T	T	ADDxATS_mean	108557	0.0119691	0.00215406	0.00774721	0.016191	5.55653	2.75831e-08
11	94231847	rs1046654	G	A	A	ADDxATS_mean	108912	0.0137903	0.00248192	0.00892582	0.0186548	5.55631	2.76187e-08
2	138239976	rs10928610	A	G	G	ADDxATS_mean	109324	0.0120746	0.00217329	0.00781508	0.0163342	5.55593	2.7678e-08
5	37470226	rs10461981	C	T	T	ADDxATS_mean	108945	0.0101912	0.00183447	0.0065957	0.0137867	5.55539	2.77632e-08
1	10445304	rs150000768	C	T	T	ADDxATS_mean	108695	0.0361563	0.00651	0.0233969	0.0489157	5.55397	2.7991e-08
2	138333929	rs73958897	C	T	T	ADDxATS_mean	109243	0.0109827	0.00197754	0.0071068	0.0148586	5.55372	2.80304e-08
15	40507480	rs7163546	C	G	G	ADDxATS_mean	109239	0.0094558	0.00170266	0.00611864	0.012793	5.55353	2.80602e-08
20	42067548	rs74409774	G	C	C	ADDxATS_mean	108967	0.0188138	0.00338846	0.0121726	0.0254551	5.55233	2.82543e-08
11	5973494	rs11039856	C	T	T	ADDxATS_mean	108492	0.0103953	0.00187241	0.00672545	0.0140652	5.55182	2.83363e-08
20	42063518	rs118140507	C	T	T	ADDxATS_mean	108960	0.0188408	0.00339367	0.0121893	0.0254922	5.55174	2.83503e-08
13	103686762	rs9514085	C	G	G	ADDxATS_mean	108976	0.0133085	0.00239731	0.00860983	0.0180071	5.55142	2.84021e-08
23	150511960	rs112841813	G	A	A	ADDxATS_mean	109360	-0.0172797	0.00311285	-0.0233808	-0.0111786	-5.55109	2.84552e-08
13	46605803	rs2094244	C	T	T	ADDxATS_mean	109324	-0.0104387	0.00188099	-0.0141254	-0.00675208	-5.54961	2.86977e-08
7	14463026	rs12540165	T	C	C	ADDxATS_mean	108841	0.0107303	0.00193364	0.00694043	0.0145202	5.54927	2.87524e-08
2	138356610	rs139025790	C	T	T	ADDxATS_mean	108752	0.0134787	0.0024301	0.00871574	0.0182416	5.54654	2.92061e-08
6	19303176	rs1390459	T	C	C	ADDxATS_mean	108689	-0.0164178	0.00296043	-0.0222202	-0.0106155	-5.54575	2.93368e-08
2	138333896	rs41357152	A	C	C	ADDxATS_mean	109246	0.0109648	0.00197751	0.00708899	0.0148407	5.54477	2.95011e-08
2	138321673	rs1375364	A	G	G	ADDxATS_mean	109239	0.0110424	0.00199166	0.00713882	0.014946	5.54431	2.9579e-08
5	119822117	rs188553041	G	C	C	ADDxATS_mean	108538	0.0119443	0.00215485	0.00772084	0.0161677	5.54298	2.98058e-08
15	40473495	rs8023395	C	T	T	ADDxATS_mean	108901	0.00945115	0.00170535	0.00610872	0.0127936	5.54205	2.99634e-08
3	42229521	rs77415216	T	C	C	ADDxATS_mean	109326	-0.0184554	0.00333075	-0.0249836	-0.0119273	-5.54091	3.01591e-08
3	42229527	rs74685550	G	T	T	ADDxATS_mean	109326	-0.0184554	0.00333075	-0.0249836	-0.0119273	-5.54091	3.01591e-08
5	37499517	rs13189481	G	T	T	ADDxATS_mean	109327	0.0101468	0.00183144	0.0065573	0.0137364	5.54037	3.0252e-08
15	40475173	rs11070253	T	G	G	ADDxATS_mean	108928	0.00944692	0.00170527	0.00610466	0.0127892	5.53984	3.03441e-08
2	151736844	rs10206093	C	T	T	ADDxATS_mean	108469	0.0101324	0.00182934	0.00654691	0.0137178	5.53879	3.05265e-08
14	94135300	rs8017706	G	C	C	ADDxATS_mean	109144	-0.0241147	0.00435427	-0.0326489	-0.0155805	-5.53817	3.06356e-08
14	94135418	rs8018779	T	C	C	ADDxATS_mean	109142	-0.024112	0.0043543	-0.0326463	-0.0155778	-5.53752	3.07484e-08
5	37537053	rs517694	G	A	A	ADDxATS_mean	109264	0.0101365	0.00183082	0.00654813	0.0137248	5.53657	3.09153e-08
5	37506911	rs13155335	C	T	T	ADDxATS_mean	109305	0.0101387	0.00183123	0.00654953	0.0137278	5.53654	3.09207e-08
3	118796975	rs73185845	C	G	G	ADDxATS_mean	109152	-0.0102191	0.0018458	-0.0138368	-0.00660138	-5.5364	3.09468e-08
18	68169339	rs17819900	T	C	C	ADDxATS_mean	108915	0.0420316	0.00759388	0.0271479	0.0569154	5.53493	3.12064e-08
6	19247400	rs35029315	A	T	T	ADDxATS_mean	109193	-0.0175431	0.00317066	-0.0237575	-0.0113287	-5.53295	3.15609e-08
23	150512086	rs17319524	C	T	T	ADDxATS_mean	109297	-0.0172706	0.00312198	-0.0233896	-0.0111516	-5.53193	3.17445e-08
6	31237897	rs2234776	C	T	T	ADDxATS_mean	109086	0.0143027	0.00258561	0.00923495	0.0193704	5.53163	3.17986e-08
5	37530665	rs596585	T	G	G	ADDxATS_mean	109314	0.0101236	0.00183025	0.00653639	0.0137108	5.53128	3.18622e-08
1	166104437	rs10918373	C	T	T	ADDxATS_mean	108972	0.0125833	0.00227506	0.00812427	0.0170423	5.53098	3.19171e-08
23	150511832	rs17253640	A	G	G	ADDxATS_mean	109314	-0.0172541	0.00312093	-0.023371	-0.0111372	-5.52852	3.23672e-08
4	124655985	rs7660169	G	T	T	ADDxATS_mean	108447	-0.0137667	0.00249078	-0.0186485	-0.00888487	-5.52707	3.26371e-08
12	128462494	rs77059885	C	T	T	ADDxATS_mean	108886	0.0259114	0.00468813	0.0167228	0.0350999	5.52702	3.2646e-08
2	151736804	rs10206083	C	T	T	ADDxATS_mean	108502	0.0101089	0.00182909	0.00652394	0.0136938	5.52674	3.26991e-08
3	53929529	rs76025219	C	T	T	ADDxATS_mean	108958	0.0277325	0.00501795	0.0178975	0.0375675	5.52666	3.27129e-08
6	31223978	rs139760582	T	C	C	ADDxATS_mean	108401	0.0173607	0.00314192	0.0112026	0.0235188	5.5255	3.29297e-08
15	40508439	rs7169842	C	G	G	ADDxATS_mean	109255	0.00940819	0.00170283	0.0060707	0.0127457	5.52503	3.30187e-08
1	214833722	rs73083621	C	T	T	ADDxATS_mean	109053	-0.0159782	0.00289262	-0.0216476	-0.0103088	-5.52378	3.32542e-08
5	37509233	rs13175953	C	G	G	ADDxATS_mean	109341	0.0101086	0.00183025	0.00652138	0.0136958	5.52308	3.33863e-08
6	31223601	rs28879727	C	T	T	ADDxATS_mean	108913	0.0192552	0.00348677	0.0124213	0.0260892	5.52237	3.35217e-08
20	42068000	rs76089638	G	A	A	ADDxATS_mean	108903	0.0187481	0.00339507	0.0120939	0.0254023	5.52214	3.35649e-08
1	166107978	rs6692196	T	C	C	ADDxATS_mean	109003	0.0125702	0.00227635	0.00810863	0.0170317	5.52209	3.35759e-08
3	118859883	rs73185886	T	C	C	ADDxATS_mean	109199	-0.0101985	0.00184692	-0.0138184	-0.00657858	-5.52189	3.36133e-08
5	37503762	rs35187630	A	G	G	ADDxATS_mean	109319	0.0101108	0.00183135	0.00652136	0.0137001	5.52091	3.38003e-08
5	37510951	rs2886667	T	C	C	ADDxATS_mean	109337	0.0101041	0.00183033	0.00651672	0.0136915	5.52037	3.39052e-08
12	114827683	rs17674849	C	T	T	ADDxATS_mean	109064	-0.0103976	0.00188413	-0.0140904	-0.00670473	-5.51849	3.42697e-08
8	38766074	rs10110562	A	G	G	ADDxATS_mean	109360	-0.0111688	0.00202391	-0.0151356	-0.007202	-5.51842	3.42833e-08
6	169241431	rs75689814	C	T	T	ADDxATS_mean	108914	-0.00929316	0.00168433	-0.0125944	-0.00599194	-5.51742	3.44785e-08
15	40453497	rs2277560	G	A	G	ADDxATS_mean	108862	0.00930974	0.00168748	0.00600235	0.0126171	5.51696	3.45697e-08
5	37523123	rs12659405	G	A	A	ADDxATS_mean	109330	0.0100978	0.00183036	0.00651034	0.0136852	5.51682	3.45967e-08
3	194716032	rs74424738	T	C	C	ADDxATS_mean	109191	0.0310865	0.00563538	0.0200413	0.0421316	5.5163	3.46985e-08
17	72049126	rs16977897	G	T	T	ADDxATS_mean	108997	-0.0385953	0.00699962	-0.0523143	-0.0248763	-5.51391	3.51746e-08
2	138352689	rs59815663	T	G	G	ADDxATS_mean	109031	0.0133297	0.0024175	0.00859145	0.0180679	5.51383	3.51905e-08
20	42067400	rs76527887	G	T	T	ADDxATS_mean	108944	0.0187005	0.00339209	0.0120521	0.0253489	5.51298	3.53614e-08
7	150940657	rs122815	C	T	T	ADDxATS_mean	109334	0.0206824	0.00375163	0.0133293	0.0280354	5.51289	3.5378e-08
15	40509600	rs2290551	G	A	A	ADDxATS_mean	109203	0.00938789	0.00170304	0.00604999	0.0127258	5.51243	3.54703e-08
12	114826779	rs111702238	G	A	A	ADDxATS_mean	109059	-0.0103836	0.00188382	-0.0140758	-0.00669133	-5.51197	3.55642e-08
21	22858579	rs62216089	C	T	T	ADDxATS_mean	108345	0.0112873	0.00204786	0.00727358	0.015301	5.51175	3.5608e-08
2	138321621	rs1375363	C	G	G	ADDxATS_mean	109243	0.0109761	0.00199166	0.00707252	0.0148797	5.51104	3.57531e-08
7	150941721	rs219231	C	T	T	ADDxATS_mean	109360	0.0206734	0.00375155	0.0133205	0.0280263	5.51062	3.58377e-08
7	153347339	rs7795243	G	A	A	ADDxATS_mean	109360	0.00947857	0.00172016	0.00610711	0.01285	5.51027	3.59082e-08
2	138321106	rs10928618	G	T	T	ADDxATS_mean	109238	0.0109746	0.00199175	0.00707082	0.0148783	5.51002	3.59606e-08
3	118852459	rs146752553	C	T	T	ADDxATS_mean	109289	-0.0101692	0.00184587	-0.013787	-0.00655136	-5.50917	3.6134e-08
3	42230094	rs56021620	T	A	A	ADDxATS_mean	109340	-0.0183313	0.00332825	-0.0248546	-0.0118081	-5.50779	3.64178e-08
3	42228733	rs73828588	T	C	C	ADDxATS_mean	109346	-0.0183304	0.00332819	-0.0248536	-0.0118073	-5.50763	3.64515e-08
3	42229029	rs79544622	A	G	G	ADDxATS_mean	109346	-0.0183304	0.00332819	-0.0248536	-0.0118073	-5.50763	3.64515e-08
3	42229084	rs149766908	C	T	T	ADDxATS_mean	109346	-0.0183304	0.00332819	-0.0248536	-0.0118073	-5.50763	3.64515e-08
3	42229254	rs76841940	C	T	T	ADDxATS_mean	109346	-0.0183304	0.00332819	-0.0248536	-0.0118073	-5.50763	3.64515e-08
3	42229398	rs73828589	A	T	T	ADDxATS_mean	109346	-0.0183304	0.00332819	-0.0248536	-0.0118073	-5.50763	3.64515e-08
3	42230039	rs58686044	C	T	T	ADDxATS_mean	109345	-0.0183275	0.00332821	-0.0248506	-0.0118043	-5.50671	3.66425e-08
3	42230153	rs41289566	G	A	A	ADDxATS_mean	109345	-0.0183275	0.00332821	-0.0248506	-0.0118043	-5.50671	3.66425e-08
3	42230655	rs73828591	T	A	A	ADDxATS_mean	109345	-0.0183275	0.00332821	-0.0248506	-0.0118043	-5.50671	3.66425e-08
3	137615025	rs11709590	A	C	C	ADDxATS_mean	109176	0.0125738	0.00228375	0.00809775	0.0170499	5.50578	3.68357e-08
22	47554968	rs111065239	A	G	G	ADDxATS_mean	108959	0.0190842	0.00346643	0.0122901	0.0258783	5.50544	3.69073e-08
4	182826159	rs62351909	T	C	C	ADDxATS_mean	108304	0.025995	0.004722	0.01674	0.0352499	5.50507	3.69849e-08
1	166107625	rs10918375	C	A	A	ADDxATS_mean	109016	0.0125273	0.00227563	0.00806714	0.0169874	5.50498	3.70032e-08
6	154301352	rs1086495	G	A	A	ADDxATS_mean	108632	-0.0166255	0.00302013	-0.0225449	-0.0107062	-5.50491	3.70184e-08
16	82699816	rs117985148	A	G	G	ADDxATS_mean	109360	0.0267108	0.00485222	0.0172007	0.036221	5.50487	3.70264e-08
2	138325755	rs73958889	T	C	C	ADDxATS_mean	109341	0.0108221	0.00196602	0.00696876	0.0146754	5.50456	3.70916e-08
3	137558922	rs11711653	C	T	T	ADDxATS_mean	109255	0.0107439	0.00195188	0.0069183	0.0145695	5.50439	3.71285e-08
21	22855368	rs233757	G	A	A	ADDxATS_mean	109360	0.0111817	0.00203149	0.00720007	0.0151634	5.50419	3.71708e-08
6	135144555	rs74340441	C	T	T	ADDxATS_mean	108519	0.0413797	0.00751824	0.0266442	0.0561151	5.5039	3.72318e-08
12	128464700	rs80341996	T	C	C	ADDxATS_mean	109183	0.0274988	0.00499659	0.0177056	0.0372919	5.50351	3.73144e-08
2	133918940	rs116822807	T	C	C	ADDxATS_mean	109346	0.0264098	0.00479916	0.0170036	0.0358159	5.503	3.74218e-08
13	106516951	rs2479515	T	C	C	ADDxATS_mean	109095	-0.0118041	0.00214505	-0.0160083	-0.00759985	-5.50293	3.74363e-08
2	138332632	rs4954380	T	C	C	ADDxATS_mean	109273	0.0108799	0.0019772	0.00700463	0.0147551	5.50267	3.74927e-08
13	46625586	rs9534299	T	A	A	ADDxATS_mean	109019	-0.0103683	0.00188445	-0.0140618	-0.00667486	-5.50204	3.76264e-08
3	42227823	rs73828586	C	T	T	ADDxATS_mean	109352	-0.0183086	0.00332773	-0.0248308	-0.0117864	-5.50182	3.76728e-08
3	42227831	rs73828587	T	C	C	ADDxATS_mean	109352	-0.0183086	0.00332773	-0.0248308	-0.0117864	-5.50182	3.76728e-08
3	42227737	rs145986261	A	G	G	ADDxATS_mean	109353	-0.0183074	0.00332773	-0.0248296	-0.0117852	-5.50146	3.7749e-08
3	42223760	rs79416150	T	G	G	ADDxATS_mean	109358	-0.0182992	0.00332741	-0.0248208	-0.0117776	-5.49953	3.81659e-08
2	138325509	rs766585	T	A	A	ADDxATS_mean	109340	0.0108122	0.00196616	0.00695864	0.0146658	5.49917	3.82431e-08
13	46625566	rs9534298	G	C	C	ADDxATS_mean	109013	-0.0103631	0.00188451	-0.0140567	-0.00666954	-5.4991	3.82587e-08
3	42223658	rs75930067	G	A	A	ADDxATS_mean	109353	-0.0182978	0.00332747	-0.0248195	-0.0117761	-5.49901	3.82779e-08
3	42223670	rs79728233	G	T	T	ADDxATS_mean	109353	-0.0182978	0.00332747	-0.0248195	-0.0117761	-5.49901	3.82779e-08
3	42223691	rs77871441	G	A	A	ADDxATS_mean	109355	-0.0182975	0.00332744	-0.0248192	-0.0117758	-5.49897	3.8287e-08
5	37541881	rs1985183	G	T	T	ADDxATS_mean	109209	0.0100512	0.00182789	0.00646862	0.0136338	5.49881	3.83222e-08
3	42226531	rs76686744	G	T	T	ADDxATS_mean	109356	-0.0182973	0.00332764	-0.0248194	-0.0117752	-5.49858	3.83708e-08
3	42223167	rs56177084	G	A	A	ADDxATS_mean	109360	-0.0182914	0.00332699	-0.0248121	-0.0117706	-5.49788	3.85251e-08
3	42225429	rs73828585	G	C	C	ADDxATS_mean	109355	-0.0182949	0.00332764	-0.024817	-0.0117728	-5.49785	3.85302e-08
3	42223853	rs115288245	G	T	T	ADDxATS_mean	109355	-0.0182903	0.00332761	-0.0248122	-0.0117683	-5.49651	3.88233e-08
12	11931586	rs7311993	G	A	A	ADDxATS_mean	109360	0.0127328	0.00231686	0.00819182	0.0172737	5.49571	3.90006e-08
3	42226697	rs75624368	G	T	T	ADDxATS_mean	109353	-0.0182884	0.00332784	-0.0248108	-0.0117659	-5.49557	3.90313e-08
3	42227152	rs75799057	T	C	C	ADDxATS_mean	109353	-0.0182884	0.00332784	-0.0248108	-0.0117659	-5.49557	3.90313e-08
2	138324512	rs7576681	A	G	G	ADDxATS_mean	109333	0.0108037	0.00196608	0.00695022	0.0146571	5.49502	3.91529e-08
3	42222905	rs59760907	G	A	A	ADDxATS_mean	109359	-0.0182819	0.00332735	-0.0248034	-0.0117604	-5.49445	3.9281e-08
14	47310153	rs11624289	G	A	A	ADDxATS_mean	108892	0.0209455	0.00381295	0.0134723	0.0284188	5.49327	3.95447e-08
2	151737127	rs10191781	T	C	C	ADDxATS_mean	108476	0.0100478	0.00182915	0.00646273	0.0136329	5.49315	3.95706e-08
1	10219453	rs182350136	G	A	A	ADDxATS_mean	108802	0.0377903	0.00688034	0.0243051	0.0512755	5.49251	3.97154e-08
1	166034295	rs12132463	T	C	C	ADDxATS_mean	108847	0.0100342	0.00182719	0.00645297	0.0136154	5.49161	3.99181e-08
3	118832923	rs55906068	C	A	A	ADDxATS_mean	109110	-0.0101424	0.00184693	-0.0137624	-0.00652252	-5.4915	3.99414e-08
2	169206362	rs16855305	C	T	T	ADDxATS_mean	108598	-0.00945207	0.00172171	-0.0128266	-0.00607758	-5.48993	4.02997e-08
3	53879035	rs28385668	G	T	T	ADDxATS_mean	109360	0.0303914	0.00553861	0.0195359	0.0412469	5.48718	4.09295e-08
5	119826822	rs112609963	C	T	T	ADDxATS_mean	108821	0.0120936	0.00220402	0.00777383	0.0164134	5.48708	4.09543e-08
2	138281621	rs16839052	G	A	A	ADDxATS_mean	108994	0.0124119	0.00226209	0.00797827	0.0168455	5.4869	4.0995e-08
7	153350180	rs11971471	A	G	G	ADDxATS_mean	109227	0.00943906	0.0017204	0.00606715	0.012811	5.48656	4.10744e-08
6	86078534	rs6454463	C	T	T	ADDxATS_mean	109360	0.00990776	0.00180589	0.00636827	0.0134472	5.48635	4.11236e-08
2	169205282	rs7597374	T	C	C	ADDxATS_mean	108650	-0.00944191	0.00172151	-0.012816	-0.0060678	-5.48465	4.15208e-08
5	37498973	rs12523333	T	C	C	ADDxATS_mean	109337	0.0100347	0.00182962	0.00644872	0.0136207	5.48458	4.15362e-08
1	68720412	rs4655580	G	T	T	ADDxATS_mean	109360	0.0157642	0.00287446	0.0101304	0.0213981	5.48424	4.16159e-08
20	38189493	rs35996640	G	C	C	ADDxATS_mean	109294	0.041223	0.00751707	0.0264898	0.0559562	5.48392	4.16918e-08
2	138281867	rs16839057	G	A	A	ADDxATS_mean	108992	0.0124026	0.00226168	0.00796982	0.0168355	5.48381	4.17179e-08
7	2938806	rs1182148	C	T	T	ADDxATS_mean	109360	0.0333902	0.00609013	0.0214538	0.0453267	5.48268	4.19863e-08
17	35588916	rs11263824	C	T	T	ADDxATS_mean	108800	0.0270814	0.00493995	0.0173993	0.0367635	5.48212	4.21192e-08
6	154320900	rs1772942	C	T	T	ADDxATS_mean	108828	-0.016526	0.0030146	-0.0224345	-0.0106174	-5.48196	4.21559e-08
2	133913631	rs115849970	T	G	G	ADDxATS_mean	109360	0.0263057	0.00479882	0.0169001	0.0357112	5.48169	4.22199e-08
5	37502671	rs10941340	T	G	G	ADDxATS_mean	109346	0.0100336	0.0018305	0.00644588	0.0136213	5.48135	4.23019e-08
3	118838827	rs56130435	A	G	G	ADDxATS_mean	109279	-0.0101163	0.00184608	-0.0137346	-0.00649805	-5.47988	4.26558e-08
13	46618611	rs2404732	A	C	C	ADDxATS_mean	109168	-0.0103139	0.00188281	-0.0140042	-0.00662369	-5.47795	4.31236e-08
2	138268796	rs7560352	T	C	C	ADDxATS_mean	109103	0.012393	0.00226244	0.00795869	0.0168273	5.47771	4.31802e-08
7	54536031	rs10259406	C	G	G	ADDxATS_mean	108967	-0.0103439	0.00188862	-0.0140456	-0.00664233	-5.477	4.33558e-08
6	86078365	rs2104184	C	G	G	ADDxATS_mean	109335	0.00989075	0.00180587	0.0063513	0.0134302	5.47699	4.33577e-08
13	46618384	rs2404731	C	T	T	ADDxATS_mean	109173	-0.010311	0.00188274	-0.0140011	-0.00662087	-5.47657	4.34596e-08
7	14463949	rs1431536	T	G	G	ADDxATS_mean	108692	0.0109303	0.00199598	0.00701826	0.0148423	5.47616	4.35608e-08
11	59903793	rs55847558	C	G	G	ADDxATS_mean	108816	0.00938625	0.00171417	0.00602654	0.012746	5.47569	4.36777e-08
9	16900277	rs10962674	A	G	G	ADDxATS_mean	108648	0.0456073	0.00832946	0.0292819	0.0619328	5.47543	4.37416e-08
11	59920231	rs11230161	C	A	A	ADDxATS_mean	108556	0.00938981	0.00171508	0.00602832	0.0127513	5.47486	4.38837e-08
2	138324624	rs7563128	C	T	T	ADDxATS_mean	109353	0.0107625	0.00196596	0.00690933	0.0146158	5.47444	4.39847e-08
2	138324778	rs7576931	A	G	G	ADDxATS_mean	109353	0.0107625	0.00196596	0.00690933	0.0146158	5.47444	4.39847e-08
2	138322801	rs10928619	A	C	C	ADDxATS_mean	109322	0.0107626	0.00196622	0.00690891	0.0146164	5.47377	4.41529e-08
13	46619316	rs3736944	C	T	T	ADDxATS_mean	109140	-0.010307	0.00188312	-0.0139979	-0.00661619	-5.47338	4.4251e-08
13	46622039	rs56813530	C	A	A	ADDxATS_mean	109020	-0.0103149	0.00188462	-0.0140087	-0.00662109	-5.4732	4.42955e-08
11	59904959	rs11230155	C	T	T	ADDxATS_mean	108823	0.00938113	0.00171409	0.00602158	0.0127407	5.47296	4.4356e-08
14	94132374	rs12434100	G	A	A	ADDxATS_mean	109148	-0.0238532	0.00435922	-0.0323972	-0.0153093	-5.47191	4.46191e-08
7	65421464	rs138568434	G	T	T	ADDxATS_mean	109020	0.0381869	0.00698117	0.024504	0.0518697	5.46998	4.51079e-08
13	46620621	rs150171700	A	G	G	ADDxATS_mean	109013	-0.0103082	0.00188465	-0.014002	-0.00661433	-5.46954	4.522e-08
13	46620623	rs142850027	G	C	C	ADDxATS_mean	109013	-0.0103082	0.00188465	-0.014002	-0.00661433	-5.46954	4.522e-08
5	109997119	rs114699821	C	T	T	ADDxATS_mean	109062	0.0124589	0.0022781	0.00799394	0.0169239	5.469	4.53571e-08
13	46619026	rs962694	C	T	T	ADDxATS_mean	109166	-0.0102959	0.00188278	-0.013986	-0.0066057	-5.46846	4.54963e-08
16	52521628	rs12447430	T	C	C	ADDxATS_mean	109360	0.0414053	0.00757169	0.026565	0.0562455	5.46843	4.55019e-08
6	86076677	rs4707198	C	T	T	ADDxATS_mean	109304	0.00987557	0.00180615	0.00633557	0.0134156	5.46774	4.5681e-08
2	138324663	rs7563139	C	A	A	ADDxATS_mean	109360	0.0107473	0.00196585	0.00689429	0.0146003	5.46699	4.58742e-08
6	19268181	rs9348372	C	G	G	ADDxATS_mean	109249	-0.0160452	0.00293497	-0.0217976	-0.0102927	-5.46689	4.59006e-08
6	19316742	rs9350122	C	T	T	ADDxATS_mean	108618	-0.0162608	0.00297467	-0.022091	-0.0104305	-5.46642	4.60227e-08
3	137550420	rs80215221	A	G	G	ADDxATS_mean	108985	0.0106563	0.00194961	0.00683514	0.0144775	5.46587	4.61647e-08
11	59906792	rs2165525	A	C	C	ADDxATS_mean	108827	0.00936629	0.00171408	0.00600675	0.0127258	5.46432	4.65697e-08
11	59900575	rs4939314	T	C	C	ADDxATS_mean	108789	0.00936662	0.00171452	0.00600622	0.012727	5.46311	4.68884e-08
6	19251982	rs6933925	A	T	T	ADDxATS_mean	109277	-0.016156	0.0029587	-0.0219549	-0.010357	-5.46048	4.75869e-08
15	40508324	rs7164783	C	A	A	ADDxATS_mean	109360	0.00929141	0.00170169	0.00595615	0.0126267	5.46009	4.76918e-08
6	90059009	rs77855618	G	A	A	ADDxATS_mean	108547	-0.0183738	0.00336658	-0.0249721	-0.0117754	-5.45769	4.83431e-08
11	59909647	rs1863472	C	G	G	ADDxATS_mean	108823	0.00935102	0.00171391	0.00599182	0.0127102	5.45597	4.88126e-08
5	92742876	rs115641300	A	G	G	ADDxATS_mean	109348	0.035083	0.00643032	0.0224798	0.0476862	5.45587	4.88401e-08
13	46624630	rs9534297	C	T	T	ADDxATS_mean	109126	-0.0102696	0.00188279	-0.0139598	-0.00657936	-5.45443	4.92363e-08
2	138254055	rs1375361	G	A	A	ADDxATS_mean	109095	0.0117542	0.00215527	0.00752996	0.0159785	5.4537	4.94383e-08

## Sheet: Supplementary Table S3
Significant SNP-level results in male subjects of UK Biobank on PHQ9 depressive symptoms mean values GWEIS in interaction with adult traumatic events scores
CHROM	POS	ID	REF	ALT	A1	TEST	N	BETA	SE	L95	U95	T_STAT	P
7	83389350	rs74297459	G	A	A	ADDxATS_mean	48003	0.0264864	0.00376981	0.0190977	0.0338751	7.02593	2.15471e-12
7	83344249	rs12672778	C	G	G	ADDxATS_mean	48177	0.0242189	0.00349421	0.0173704	0.0310674	6.93115	4.22658e-12
12	13414139	rs2417261	G	T	T	ADDxATS_mean	47881	0.0274729	0.00396662	0.0196985	0.0352474	6.92603	4.38248e-12
19	52775169	rs8107325	A	G	G	ADDxATS_mean	48147	-0.0233929	0.00338423	-0.0300258	-0.0167599	-6.91231	4.82761e-12
19	52771374	rs8113537	T	A	A	ADDxATS_mean	48060	-0.0233928	0.00339635	-0.0300495	-0.016736	-6.88762	5.74311e-12
12	13417617	rs10772644	C	G	G	ADDxATS_mean	47904	0.0272383	0.00395528	0.0194861	0.0349905	6.88656	5.78597e-12
12	13416267	rs4539421	C	T	T	ADDxATS_mean	47908	0.027212	0.00395319	0.0194639	0.0349601	6.88356	5.90923e-12
19	52777670	rs62110398	T	C	C	ADDxATS_mean	48267	-0.0231988	0.00338174	-0.0298269	-0.0165707	-6.86003	6.96727e-12
19	52777619	rs62110397	C	T	T	ADDxATS_mean	48277	-0.0231866	0.00338094	-0.0298131	-0.0165601	-6.85803	7.06545e-12
7	83360282	rs17158021	C	G	G	ADDxATS_mean	48193	0.0255848	0.00373153	0.0182711	0.0328985	6.85639	7.14727e-12
12	13415288	rs10772643	T	C	C	ADDxATS_mean	47909	0.0270715	0.00395073	0.0193282	0.0348148	6.85228	7.3557e-12
20	55790344	rs62205668	C	T	T	ADDxATS_mean	48277	0.0690386	0.0100881	0.0492662	0.088811	6.84354	7.81782e-12
7	83344020	rs12672735	C	G	G	ADDxATS_mean	48254	0.025315	0.00372548	0.0180132	0.0326168	6.79508	1.09503e-11
7	83340741	rs12673099	T	G	G	ADDxATS_mean	48253	0.0253018	0.00372558	0.0179998	0.0326038	6.79139	1.12344e-11
16	12597911	rs66755739	C	T	T	ADDxATS_mean	48008	-0.0202505	0.00298199	-0.0260951	-0.0144059	-6.79093	1.1271e-11
7	83344692	rs6964200	A	G	G	ADDxATS_mean	48202	0.025157	0.00370964	0.0178863	0.0324278	6.78153	1.2028e-11
7	83347858	rs9640943	T	C	C	ADDxATS_mean	48277	0.0252256	0.00372424	0.0179262	0.032525	6.77335	1.27273e-11
16	12594359	rs9935286	T	C	C	ADDxATS_mean	48002	-0.0200732	0.00296412	-0.0258828	-0.0142636	-6.77207	1.28415e-11
7	83343827	rs201619766	A	T	T	ADDxATS_mean	48201	0.0251445	0.00371334	0.0178664	0.0324225	6.77138	1.29016e-11
10	12665847	rs181260693	G	A	A	ADDxATS_mean	48186	0.063165	0.00944748	0.0446483	0.0816818	6.68591	2.31987e-11
6	160041574	rs79404627	C	A	A	ADDxATS_mean	48277	-0.0388269	0.00583139	-0.0502562	-0.0273976	-6.65826	2.80055e-11
19	52779610	rs28718737	G	A	A	ADDxATS_mean	47966	-0.0226924	0.00340929	-0.0293745	-0.0160103	-6.65605	2.843e-11
7	83362862	rs77606579	A	G	G	ADDxATS_mean	48106	0.0249186	0.0037446	0.0175793	0.0322578	6.65453	2.87257e-11
10	12754723	rs147191309	G	A	A	ADDxATS_mean	47943	0.0683173	0.0102898	0.0481496	0.0884849	6.63932	3.18487e-11
5	114364424	rs13157368	A	G	G	ADDxATS_mean	48155	0.0517129	0.00779591	0.0364332	0.0669926	6.63334	3.31628e-11
14	23228159	rs17277844	G	A	A	ADDxATS_mean	48277	0.0474924	0.00719409	0.0333922	0.0615925	6.60158	4.10991e-11
16	12597948	rs67054068	C	A	A	ADDxATS_mean	48007	-0.0195706	0.00296543	-0.0253828	-0.0137585	-6.5996	4.16553e-11
16	12596641	rs11075085	C	T	T	ADDxATS_mean	48178	-0.0194466	0.00295256	-0.0252335	-0.0136597	-6.58635	4.55395e-11
7	83336870	rs59514076	T	G	G	ADDxATS_mean	48176	0.0242919	0.00370645	0.0170274	0.0315564	6.55396	5.65936e-11
16	12596511	rs9941261	T	C	C	ADDxATS_mean	48277	-0.0190392	0.00294437	-0.0248101	-0.0132684	-6.46631	1.0138e-10
16	12572443	rs11860371	C	T	T	ADDxATS_mean	48277	-0.0188139	0.00291715	-0.0245314	-0.0130964	-6.44942	1.13338e-10
7	83333589	rs58533400	T	G	G	ADDxATS_mean	48128	0.0238834	0.00370632	0.0166192	0.0311476	6.44397	1.17483e-10
6	963328	rs74777968	C	A	A	ADDxATS_mean	48277	0.077505	0.0120365	0.0539139	0.101096	6.43916	1.21263e-10
2	177690630	rs75425507	T	C	C	ADDxATS_mean	48277	-0.049614	0.00770783	-0.0647211	-0.034507	-6.43684	1.23132e-10
3	106001814	rs12486273	T	C	C	ADDxATS_mean	48247	0.069861	0.0109357	0.0484273	0.0912947	6.38832	1.69248e-10
3	105985486	rs79533948	G	T	T	ADDxATS_mean	48255	0.0694363	0.0108812	0.0481095	0.0907631	6.3813	1.77185e-10
3	105982567	rs76923454	T	G	G	ADDxATS_mean	48254	0.0694309	0.0108813	0.0481041	0.0907578	6.38079	1.77775e-10
3	105991845	rs193116875	C	A	A	ADDxATS_mean	48213	0.069032	0.0108866	0.0476948	0.0903693	6.34103	2.30244e-10
3	105966344	rs75375137	G	T	T	ADDxATS_mean	48221	0.0691704	0.0109181	0.0477713	0.0905696	6.33538	2.38845e-10
3	105979041	rs75385758	A	C	C	ADDxATS_mean	48236	0.0691103	0.0109234	0.0477008	0.0905198	6.32679	2.52498e-10
2	177690816	rs113845291	T	C	C	ADDxATS_mean	48217	-0.0488145	0.00772744	-0.06396	-0.033669	-6.31703	2.68954e-10
3	105969332	rs79613378	C	T	T	ADDxATS_mean	48219	0.0689904	0.0109241	0.0475796	0.0904013	6.31545	2.71724e-10
14	85040558	rs190566876	C	A	A	ADDxATS_mean	48170	0.0697529	0.0110577	0.0480802	0.0914256	6.30808	2.84964e-10
2	44074431	rs4245791	T	C	C	ADDxATS_mean	48277	0.0164325	0.00260545	0.0113259	0.021539	6.30696	2.87018e-10
14	85040763	rs117243633	G	C	C	ADDxATS_mean	48182	0.0693233	0.0110178	0.0477288	0.0909178	6.29194	3.16209e-10
2	44073881	rs6544713	C	T	T	ADDxATS_mean	48277	0.0163837	0.0026077	0.0112727	0.0214947	6.28282	3.35324e-10
3	105961435	rs77034482	T	C	C	ADDxATS_mean	48214	0.0683153	0.0109053	0.0469412	0.0896894	6.26439	3.7744e-10
3	105980950	rs6437651	G	A	A	ADDxATS_mean	48237	0.0679162	0.0108833	0.0465853	0.089247	6.24041	4.40045e-10
16	85580716	rs13339618	G	A	A	ADDxATS_mean	48203	-0.0173507	0.00278356	-0.0228064	-0.0118951	-6.23329	4.60502e-10
15	33801946	rs7165389	T	C	C	ADDxATS_mean	48277	0.0251788	0.00404215	0.0172564	0.0331013	6.22908	4.73052e-10
13	54981347	rs35643638	T	C	C	ADDxATS_mean	48014	0.0169428	0.00272343	0.011605	0.0222806	6.22115	4.97597e-10
16	85580884	rs13329722	G	C	C	ADDxATS_mean	48220	-0.0173023	0.00278346	-0.0227578	-0.0118468	-6.2161	5.13818e-10
5	114439937	rs7724809	C	T	T	ADDxATS_mean	48277	0.0481485	0.00774776	0.0329631	0.0633338	6.2145	5.19068e-10
16	85580755	rs13339626	G	A	A	ADDxATS_mean	48203	-0.0172542	0.0027833	-0.0227094	-0.0117991	-6.19919	5.72137e-10
2	44072576	rs4299376	T	G	G	ADDxATS_mean	48159	0.0161989	0.00261354	0.0110764	0.0213213	6.19806	5.76256e-10
7	83329692	rs17157984	A	G	G	ADDxATS_mean	48091	0.0225456	0.00364441	0.0154027	0.0296885	6.18635	6.20668e-10
8	136696448	rs79822312	C	T	T	ADDxATS_mean	48277	0.076252	0.0123293	0.0520871	0.100417	6.18463	6.27443e-10
16	12563922	rs12102714	T	C	C	ADDxATS_mean	48277	-0.0176828	0.00286048	-0.0232893	-0.0120764	-6.18178	6.38889e-10
16	85581047	rs4843505	A	G	G	ADDxATS_mean	48217	-0.0171862	0.00278263	-0.02264	-0.0117323	-6.17624	6.617e-10
22	44931648	rs147604595	C	T	T	ADDxATS_mean	47895	0.075006	0.0121866	0.0511207	0.0988914	6.15478	7.57773e-10
11	127182090	rs10893665	A	G	G	ADDxATS_mean	47999	0.0156265	0.00254059	0.0106471	0.020606	6.15074	7.77274e-10
16	85580918	rs7498141	G	A	A	ADDxATS_mean	48277	-0.0170774	0.00277887	-0.0225239	-0.011631	-6.14546	8.03524e-10
3	105941000	rs76962175	G	A	A	ADDxATS_mean	48216	0.0664588	0.0108211	0.04525	0.0876677	6.14162	8.23185e-10
4	98930596	rs79928530	T	C	C	ADDxATS_mean	47906	-0.0305457	0.00498644	-0.0403189	-0.0207724	-6.12574	9.09612e-10
11	127222542	rs2697736	A	G	G	ADDxATS_mean	47828	-0.0162995	0.00267523	-0.0215429	-0.0110561	-6.09275	1.11833e-09
3	105984273	rs76438904	G	T	T	ADDxATS_mean	48254	0.0652756	0.0107173	0.0442701	0.0862811	6.09068	1.13282e-09
3	105990368	rs77672242	T	A	A	ADDxATS_mean	48254	0.0652756	0.0107173	0.0442701	0.0862811	6.09068	1.13282e-09
3	105984828	rs16852226	G	C	C	ADDxATS_mean	48252	0.065271	0.0107173	0.0442655	0.0862766	6.09024	1.1359e-09
3	105985061	rs78932619	G	A	A	ADDxATS_mean	48252	0.065271	0.0107173	0.0442655	0.0862766	6.09024	1.1359e-09
3	105985187	rs74391543	A	G	G	ADDxATS_mean	48252	0.065271	0.0107173	0.0442655	0.0862766	6.09024	1.1359e-09
3	105990246	rs74342670	T	G	G	ADDxATS_mean	48252	0.065271	0.0107173	0.0442655	0.0862766	6.09024	1.1359e-09
3	106056577	rs116251298	C	G	G	ADDxATS_mean	48223	0.0673743	0.0110641	0.0456891	0.0890595	6.08947	1.1414e-09
8	65428419	rs149131407	A	G	G	ADDxATS_mean	48031	0.0517564	0.00851645	0.0350645	0.0684483	6.07723	1.23198e-09
2	44096402	rs6544717	A	G	G	ADDxATS_mean	48120	0.016612	0.00273412	0.0112533	0.0219708	6.07583	1.24273e-09
21	37366925	rs2835219	C	T	T	ADDxATS_mean	48143	-0.0158591	0.00261152	-0.0209776	-0.0107406	-6.07276	1.26667e-09
23	20026284	rs41305209	A	G	G	ADDxATS_mean	48277	-0.0220507	0.00363989	-0.0291848	-0.0149167	-6.05808	1.38775e-09
3	105992722	rs12495746	T	A	A	ADDxATS_mean	48252	0.0648427	0.0107238	0.0438244	0.0858609	6.04661	1.49005e-09
3	105991198	rs113010937	A	C	C	ADDxATS_mean	48251	0.064837	0.0107239	0.0438185	0.0858555	6.04601	1.49562e-09
3	105991827	rs113194473	G	A	A	ADDxATS_mean	48252	0.0648343	0.0107238	0.043816	0.0858526	6.04582	1.49742e-09
3	105992150	rs77026155	T	C	C	ADDxATS_mean	48249	0.0648323	0.0107239	0.0438138	0.0858509	6.04558	1.49967e-09
21	37368454	rs4817757	T	C	C	ADDxATS_mean	48228	-0.015743	0.00261173	-0.0208619	-0.0106241	-6.02779	1.67416e-09
21	37368542	rs1984353	A	T	T	ADDxATS_mean	48235	-0.0157364	0.00261154	-0.0208549	-0.0106178	-6.0257	1.69597e-09
21	37368393	rs4817756	C	T	T	ADDxATS_mean	48233	-0.0157313	0.00261159	-0.02085	-0.0106127	-6.02367	1.71739e-09
1	60792855	rs669850	C	T	T	ADDxATS_mean	48146	0.0481622	0.00800072	0.032481	0.0638433	6.01973	1.75968e-09
16	9703561	rs7192817	T	G	G	ADDxATS_mean	48195	0.0163363	0.00271474	0.0110155	0.0216571	6.01763	1.78264e-09
21	37365288	rs73198863	T	C	C	ADDxATS_mean	48243	-0.0157068	0.00261148	-0.0208252	-0.0105884	-6.01451	1.81723e-09
21	37365144	rs67241603	G	A	A	ADDxATS_mean	48226	-0.0157147	0.00261311	-0.0208363	-0.0105931	-6.0138	1.82524e-09
6	16328938	rs6938433	A	G	G	ADDxATS_mean	47940	-0.0228517	0.00380074	-0.030301	-0.0154024	-6.01243	1.84082e-09
21	37367160	rs2835221	A	T	T	ADDxATS_mean	48268	-0.0156915	0.0026107	-0.0208084	-0.0105746	-6.01046	1.86323e-09
21	37365870	rs73198866	G	A	A	ADDxATS_mean	48195	-0.0156835	0.00260957	-0.0207982	-0.0105688	-6.00998	1.8687e-09
21	37366371	rs62637211	C	T	T	ADDxATS_mean	48244	-0.0157027	0.00261278	-0.0208236	-0.0105817	-6.00994	1.86919e-09
21	37366403	rs2835218	A	G	G	ADDxATS_mean	48244	-0.0157015	0.00261278	-0.0208225	-0.0105806	-6.00952	1.87408e-09
2	228541986	rs11673752	G	A	A	ADDxATS_mean	48277	0.05826	0.00969633	0.0392556	0.0772645	6.00847	1.88626e-09
21	37366802	rs12233318	T	C	C	ADDxATS_mean	48258	-0.0156662	0.00261106	-0.0207837	-0.0105486	-5.99994	1.98798e-09
21	37366959	rs12233320	A	G	G	ADDxATS_mean	48263	-0.0156644	0.00261088	-0.0207817	-0.0105472	-5.99968	1.99113e-09
21	37367098	rs2835220	T	C	C	ADDxATS_mean	48277	-0.0156554	0.00261056	-0.020772	-0.0105388	-5.99697	2.02461e-09
15	33808284	rs76725116	A	C	C	ADDxATS_mean	47849	0.0242693	0.00405022	0.016331	0.0322075	5.99208	2.08645e-09
21	37366807	rs12233319	T	C	C	ADDxATS_mean	48256	-0.0156456	0.00261117	-0.0207634	-0.0105278	-5.9918	2.08994e-09
2	44096139	rs6740545	A	G	G	ADDxATS_mean	48008	0.0164254	0.00274325	0.0110488	0.0218021	5.98759	2.14488e-09
2	44092066	rs4603816	T	C	C	ADDxATS_mean	47950	0.0163948	0.00273822	0.011028	0.0217616	5.9874	2.1473e-09
21	37366433	rs62230784	T	C	C	ADDxATS_mean	48256	-0.0156287	0.00261131	-0.0207468	-0.0105107	-5.98501	2.17898e-09
1	80272725	rs115744374	A	G	G	ADDxATS_mean	48140	0.072325	0.0120871	0.0486346	0.0960153	5.98364	2.19746e-09
16	56111582	rs113551525	C	T	T	ADDxATS_mean	48156	0.046818	0.00783275	0.0314661	0.0621699	5.97721	2.28586e-09
21	37369086	rs1984018	C	T	T	ADDxATS_mean	48125	-0.0156054	0.00261182	-0.0207244	-0.0104863	-5.97491	2.31833e-09
22	27779392	rs4822873	T	C	C	ADDxATS_mean	47777	0.0148114	0.00247983	0.00995105	0.0196718	5.97276	2.3492e-09
16	9703336	rs7187547	A	G	G	ADDxATS_mean	48277	0.0161856	0.00271245	0.0108693	0.0215019	5.96716	2.43102e-09
11	127189943	rs11220864	C	T	T	ADDxATS_mean	47896	0.0150608	0.00252403	0.0101138	0.0200078	5.96696	2.43408e-09
3	139727534	rs16849669	A	G	G	ADDxATS_mean	48207	0.0443806	0.00744106	0.0297964	0.0589648	5.96428	2.47419e-09
2	44097367	rs4953026	T	C	C	ADDxATS_mean	48181	0.0162525	0.00272667	0.0109083	0.0215967	5.96055	2.53131e-09
22	27778731	rs1569431	T	C	C	ADDxATS_mean	47762	0.0147829	0.00248245	0.00991738	0.0196484	5.95496	2.61952e-09
21	37364666	rs2845740	G	A	A	ADDxATS_mean	48133	-0.0155617	0.00261657	-0.0206901	-0.0104333	-5.94737	2.74368e-09
1	247617036	rs4353135	T	G	G	ADDxATS_mean	48277	0.0159295	0.00267874	0.0106792	0.0211797	5.94662	2.75618e-09
11	127219601	rs1478637	T	A	A	ADDxATS_mean	48099	-0.0159044	0.0026753	-0.0211479	-0.0106609	-5.94491	2.78512e-09
2	44055510	rs114938914	C	T	T	ADDxATS_mean	48114	-0.0296492	0.00500565	-0.0394601	-0.0198383	-5.92315	3.17975e-09
10	12716189	rs117029456	C	T	T	ADDxATS_mean	47898	0.062291	0.0105236	0.0416651	0.0829169	5.91916	3.2578e-09
11	94069399	rs1783679	A	C	C	ADDxATS_mean	48230	0.0153135	0.00258748	0.0102422	0.0203849	5.91833	3.27422e-09
2	44096770	rs4952688	A	T	T	ADDxATS_mean	48131	0.016233	0.00274559	0.0108517	0.0216143	5.91238	3.39466e-09
2	44096336	rs6755809	A	T	T	ADDxATS_mean	48123	0.0162331	0.00274615	0.0108507	0.0216154	5.9112	3.419e-09
2	44056148	rs79835740	A	T	T	ADDxATS_mean	48122	-0.0295705	0.00500322	-0.0393766	-0.0197643	-5.91029	3.43796e-09
22	27778649	rs1569430	C	G	G	ADDxATS_mean	47763	0.0146591	0.00248235	0.00979373	0.0195244	5.9053	3.54373e-09
10	53175089	rs111745376	C	T	T	ADDxATS_mean	48221	0.0561731	0.00951531	0.0375234	0.0748227	5.90344	3.5837e-09
19	52796259	rs114649933	C	T	T	ADDxATS_mean	48226	-0.0244986	0.0041507	-0.0326339	-0.0163634	-5.90228	3.60895e-09
11	94068829	rs608238	G	A	A	ADDxATS_mean	48229	0.0152565	0.0025878	0.0101845	0.0203285	5.89554	3.75936e-09
11	94069332	rs610401	C	A	A	ADDxATS_mean	48231	0.0152496	0.00258762	0.010178	0.0203213	5.89331	3.81038e-09
11	94068974	rs1784090	T	C	C	ADDxATS_mean	48227	0.0152505	0.00258787	0.0101784	0.0203226	5.89308	3.81585e-09
2	44054991	rs56266464	G	A	A	ADDxATS_mean	48131	-0.0295064	0.00500762	-0.0393211	-0.0196916	-5.89229	3.83399e-09
2	44055922	rs111617668	C	T	T	ADDxATS_mean	48115	-0.0294569	0.00500064	-0.0392579	-0.0196558	-5.89061	3.87316e-09
11	94068220	rs519263	T	C	C	ADDxATS_mean	48241	0.0152406	0.00258768	0.0101688	0.0203123	5.88968	3.89512e-09
3	22736180	rs7631757	A	T	T	ADDxATS_mean	47907	-0.0145916	0.00247858	-0.0194495	-0.00973365	-5.88707	3.9572e-09
19	52796676	rs80178730	C	T	T	ADDxATS_mean	48235	-0.0244234	0.00415152	-0.0325602	-0.0162865	-5.88299	4.05573e-09
3	139723532	rs16849641	C	G	G	ADDxATS_mean	48197	0.0438607	0.00745567	0.0292478	0.0584735	5.88286	4.0589e-09
19	52798735	rs55783720	G	A	A	ADDxATS_mean	48277	-0.0243793	0.00414602	-0.0325054	-0.0162533	-5.88018	4.12513e-09
11	103857086	rs7940993	G	A	A	ADDxATS_mean	48277	0.0548649	0.009336	0.0365667	0.0731631	5.8767	4.21255e-09
14	36782551	rs117877782	G	A	A	ADDxATS_mean	48226	0.0531089	0.00903823	0.0353943	0.0708235	5.87603	4.22969e-09
2	44096259	rs6544716	G	T	T	ADDxATS_mean	48119	0.016132	0.00274542	0.0107511	0.021513	5.87598	4.23104e-09
11	94064806	rs682816	T	A	A	ADDxATS_mean	48265	0.0152694	0.00260007	0.0101733	0.0203654	5.87267	4.31628e-09
11	94067057	rs495862	T	C	C	ADDxATS_mean	48251	0.0152734	0.00260093	0.0101756	0.0203711	5.87226	4.32695e-09
16	4710349	rs74638901	C	T	T	ADDxATS_mean	48259	0.0456637	0.00777718	0.0304207	0.0609067	5.8715	4.347e-09
2	44058201	rs77725792	G	A	A	ADDxATS_mean	48130	-0.0293595	0.00500116	-0.0391616	-0.0195574	-5.87054	4.37224e-09
1	16074488	rs45532931	G	C	C	ADDxATS_mean	47835	0.0292957	0.00499267	0.0195103	0.0390812	5.86775	4.44664e-09
2	209543517	rs74576054	A	G	G	ADDxATS_mean	48097	-0.0246187	0.00420037	-0.0328513	-0.0163861	-5.86107	4.62893e-09
5	126985777	rs17605821	A	G	G	ADDxATS_mean	48277	0.0437757	0.00747005	0.0291346	0.0584167	5.86016	4.65426e-09
2	184701816	rs114139975	C	T	T	ADDxATS_mean	48277	0.0412011	0.00703174	0.0274191	0.054983	5.8593	4.67827e-09
11	94065953	rs609124	A	G	G	ADDxATS_mean	48273	0.0152138	0.0025999	0.010118	0.0203095	5.85166	4.89812e-09
11	94065687	rs607875	A	G	G	ADDxATS_mean	48277	0.0151819	0.00259961	0.0100868	0.0202771	5.84008	5.25108e-09
4	120126479	rs4833610	C	T	T	ADDxATS_mean	48057	0.0337202	0.00577722	0.0223971	0.0450434	5.83675	5.35699e-09
10	53188476	rs78657836	T	G	G	ADDxATS_mean	48206	0.0556762	0.00954002	0.0369781	0.0743743	5.83607	5.37885e-09
10	53189779	rs78321473	C	T	T	ADDxATS_mean	48200	0.0556074	0.00953837	0.0369126	0.0743023	5.82987	5.58236e-09
13	54977363	rs7994387	C	T	T	ADDxATS_mean	48024	0.0152032	0.0026079	0.0100918	0.0203145	5.82966	5.58952e-09
11	94067588	rs1783681	G	T	T	ADDxATS_mean	48249	0.0151512	0.00259965	0.010056	0.0202464	5.82817	5.6393e-09
8	13823078	rs118103647	T	C	C	ADDxATS_mean	48017	0.0544254	0.00934304	0.0361134	0.0727374	5.82524	5.73947e-09
23	32844070	rs5928080	T	C	C	ADDxATS_mean	48277	-0.0100876	0.00173174	-0.0134817	-0.00669342	-5.8251	5.74397e-09
11	94067222	rs472796	T	C	C	ADDxATS_mean	48251	0.0151057	0.00259978	0.0100102	0.0202012	5.81038	6.27208e-09
17	6347575	rs58426129	G	T	T	ADDxATS_mean	48040	0.045632	0.00785493	0.0302366	0.0610273	5.80934	6.31142e-09
11	94067226	rs635353	T	C	C	ADDxATS_mean	48252	0.0151015	0.00259974	0.0100061	0.0201969	5.80885	6.32975e-09
19	52790982	rs62110415	A	G	G	ADDxATS_mean	47909	-0.024248	0.00417561	-0.032432	-0.0160639	-5.80705	6.3982e-09
19	52795682	rs1048399	G	A	A	ADDxATS_mean	48277	-0.0240204	0.00414279	-0.0321401	-0.0159007	-5.79811	6.74824e-09
2	44057570	rs3923912	A	C	C	ADDxATS_mean	48135	-0.0289165	0.0049965	-0.0387094	-0.0191235	-5.78735	7.19481e-09
1	183674717	rs192281455	C	G	G	ADDxATS_mean	48221	0.062991	0.0108875	0.041652	0.08433	5.78565	7.26773e-09
7	25811085	rs4722524	T	G	G	ADDxATS_mean	48039	-0.0318146	0.00550054	-0.0425955	-0.0210338	-5.78392	7.34332e-09
14	40733662	rs8019061	C	A	A	ADDxATS_mean	48277	0.0332368	0.00574804	0.0219709	0.0445028	5.78229	7.41441e-09
2	109023563	rs72833117	C	T	T	ADDxATS_mean	47910	0.032131	0.00555791	0.0212377	0.0430243	5.78112	7.46633e-09
13	54970746	rs9536710	A	G	G	ADDxATS_mean	47953	0.0150809	0.00261025	0.00996492	0.0201969	5.77758	7.62516e-09
5	114220530	rs11741061	T	A	A	ADDxATS_mean	48145	0.0460041	0.00796407	0.0303948	0.0616133	5.77645	7.67603e-09
11	94065284	rs606078	C	G	G	ADDxATS_mean	48250	0.0150186	0.00260097	0.00992081	0.0201164	5.77424	7.77761e-09
5	114228852	rs7717473	T	C	C	ADDxATS_mean	47895	0.0445859	0.00772719	0.0294409	0.0597309	5.77	7.97567e-09
16	4710219	rs117485599	A	G	G	ADDxATS_mean	48277	0.0446167	0.0077336	0.0294591	0.0597743	5.7692	8.01328e-09
21	37365327	rs113886864	C	T	T	ADDxATS_mean	47905	-0.0150812	0.00261884	-0.0202141	-0.00994841	-5.75875	8.52565e-09
13	54982606	rs7323746	T	C	C	ADDxATS_mean	48117	0.0161204	0.00280008	0.0106323	0.0216085	5.75711	8.60835e-09
3	22735975	rs9850302	C	G	G	ADDxATS_mean	47919	-0.0143024	0.00248467	-0.0191723	-0.00943256	-5.75627	8.65173e-09
3	22722161	rs2358929	G	C	C	ADDxATS_mean	48202	-0.0142074	0.00246818	-0.0190449	-0.00936985	-5.75623	8.65348e-09
10	53195582	rs77623065	C	T	T	ADDxATS_mean	48203	0.0546011	0.0094881	0.0360048	0.0731974	5.75469	8.7324e-09
19	52822628	rs62110455	G	A	A	ADDxATS_mean	48277	-0.0245495	0.00426957	-0.0329177	-0.0161813	-5.74989	8.98401e-09
6	106439072	rs7767178	C	G	G	ADDxATS_mean	48201	0.0154334	0.00268675	0.0101675	0.0206994	5.74427	9.28715e-09
7	78456148	rs519514	T	C	C	ADDxATS_mean	48277	-0.0141334	0.00246085	-0.0189565	-0.00931019	-5.74328	9.34141e-09
10	53217552	rs112270981	A	G	G	ADDxATS_mean	48221	0.0544417	0.00948116	0.0358589	0.0730244	5.74209	9.40771e-09
5	114416629	rs71579472	G	C	C	ADDxATS_mean	47968	0.0378594	0.00659665	0.0249302	0.0507886	5.73919	9.57016e-09
10	53207078	rs113782220	C	G	G	ADDxATS_mean	48216	0.0543972	0.00948058	0.0358156	0.0729788	5.73774	9.65187e-09
23	32843856	rs4829127	T	A	A	ADDxATS_mean	48091	-0.00995568	0.00173547	-0.0133571	-0.00655422	-5.73659	9.71794e-09
10	53205967	rs76866600	C	T	T	ADDxATS_mean	48213	0.0543642	0.00948437	0.0357752	0.0729532	5.73198	9.98558e-09
22	27781570	rs5752530	C	T	T	ADDxATS_mean	47817	0.014216	0.00248019	0.00935492	0.0190771	5.73181	9.99578e-09
14	23215623	rs146150088	G	A	A	ADDxATS_mean	48042	0.0505909	0.00882681	0.0332907	0.0678911	5.7315	1.00139e-08
2	44065090	Affx-20089987	G	A	A	ADDxATS_mean	48277	-0.0280979	0.0049035	-0.0377086	-0.0184872	-5.73017	1.00927e-08
10	53199271	rs111559948	G	A	A	ADDxATS_mean	48222	0.0542309	0.00947545	0.0356594	0.0728025	5.72331	1.05089e-08
19	52828913	rs75388459	G	A	A	ADDxATS_mean	48262	-0.0244432	0.00427145	-0.0328151	-0.0160713	-5.72246	1.05613e-08
14	47275461	rs117996198	G	A	A	ADDxATS_mean	48277	0.0285208	0.00498472	0.0187509	0.0382907	5.72165	1.0612e-08
5	145461467	rs75522564	G	A	A	ADDxATS_mean	48277	0.034003	0.00594487	0.0223512	0.0456547	5.71972	1.07328e-08
16	56111176	rs76528891	A	G	G	ADDxATS_mean	48276	0.0455236	0.00796593	0.0299107	0.0611366	5.71479	1.10486e-08
11	127211467	rs1478631	G	A	A	ADDxATS_mean	48063	-0.0156437	0.00273751	-0.0210092	-0.0102783	-5.71458	1.10627e-08
16	56109279	rs111532416	C	T	T	ADDxATS_mean	48275	0.0455194	0.00796601	0.0299063	0.0611325	5.71421	1.10864e-08
16	56109476	rs113562993	A	G	G	ADDxATS_mean	48275	0.0455194	0.00796601	0.0299063	0.0611325	5.71421	1.10864e-08
16	56108796	rs59086517	T	C	C	ADDxATS_mean	48276	0.0455178	0.00796595	0.0299049	0.0611308	5.71405	1.10967e-08
10	53220685	rs113137506	A	G	G	ADDxATS_mean	48147	0.0504847	0.00883711	0.0331643	0.0678051	5.71281	1.11782e-08
16	56109518	rs77578007	G	C	C	ADDxATS_mean	48274	0.045509	0.00796626	0.0298954	0.0611226	5.71272	1.11837e-08
11	127207858	rs2708513	T	C	C	ADDxATS_mean	48072	-0.015611	0.00273426	-0.02097	-0.0102519	-5.7094	1.14042e-08
13	54967537	rs9536703	G	A	A	ADDxATS_mean	47843	0.0149199	0.00261359	0.00979736	0.0200424	5.70859	1.14589e-08
23	71669552	rs6626003	G	T	T	ADDxATS_mean	48277	0.0315238	0.0055253	0.0206944	0.0423532	5.70536	1.16773e-08
16	56108778	rs117871153	G	A	A	ADDxATS_mean	48275	0.0454482	0.00796715	0.0298329	0.0610636	5.70445	1.17397e-08
3	22726826	rs60139731	T	C	C	ADDxATS_mean	48115	-0.0140771	0.00246786	-0.018914	-0.00924018	-5.70417	1.17596e-08
2	44074000	rs4953023	G	A	A	ADDxATS_mean	48270	-0.0279532	0.00490206	-0.0375611	-0.0183454	-5.70234	1.18859e-08
3	22756799	rs1459520	A	G	G	ADDxATS_mean	47919	-0.014124	0.00247758	-0.01898	-0.00926805	-5.70073	1.19996e-08
16	56111361	rs74596009	A	G	G	ADDxATS_mean	48277	0.0454091	0.00796553	0.029797	0.0610213	5.7007	1.2001e-08
10	53156442	rs113499476	G	A	A	ADDxATS_mean	48138	0.0533878	0.00936729	0.0350283	0.0717474	5.69939	1.20938e-08
10	116752306	rs7084514	C	T	T	ADDxATS_mean	48226	0.0272201	0.00477739	0.0178566	0.0365836	5.69769	1.22149e-08
16	4711406	rs147150598	G	T	T	ADDxATS_mean	48191	0.0432975	0.00760706	0.0283879	0.0582071	5.69175	1.26473e-08
6	106435025	rs6568421	A	G	G	ADDxATS_mean	48277	0.0152663	0.00268372	0.0100063	0.0205263	5.68849	1.2891e-08
11	94065300	rs533569	G	A	A	ADDxATS_mean	48201	0.0148419	0.00260918	0.00972799	0.0199558	5.68833	1.2903e-08
3	22740687	rs1524313	A	C	C	ADDxATS_mean	47962	-0.0140704	0.00247461	-0.0189205	-0.00922027	-5.68592	1.30867e-08
16	9704206	rs8052271	A	G	G	ADDxATS_mean	47829	0.0155228	0.00273006	0.010172	0.0208737	5.68589	1.30886e-08
3	22648091	rs1349282	G	A	A	ADDxATS_mean	48277	0.0141258	0.00248458	0.00925612	0.0189955	5.68538	1.3127e-08
4	92867060	rs143060290	A	T	T	ADDxATS_mean	48195	0.0575503	0.0101283	0.0376993	0.0774014	5.68215	1.3378e-08
5	114379415	rs145353128	G	T	T	ADDxATS_mean	48193	0.0450762	0.00793502	0.0295238	0.0606285	5.68066	1.34944e-08
19	57193344	rs10411961	A	G	G	ADDxATS_mean	48277	0.013816	0.00243228	0.00904882	0.0185832	5.68027	1.35256e-08
13	54968258	rs9536705	T	G	G	ADDxATS_mean	47882	0.0148118	0.0026116	0.00969317	0.0199305	5.67155	1.42327e-08
4	99029944	rs55757360	T	C	C	ADDxATS_mean	47816	-0.0285716	0.00503867	-0.0384472	-0.0186959	-5.67046	1.43237e-08
4	92815207	rs191840699	A	G	G	ADDxATS_mean	48197	0.0582688	0.0102835	0.0381135	0.078424	5.66625	1.46791e-08
4	114200382	rs29383	C	G	G	ADDxATS_mean	48130	-0.0161994	0.00285948	-0.0218038	-0.0105949	-5.66515	1.47732e-08
17	21155815	rs145625725	G	C	C	ADDxATS_mean	48209	0.0610639	0.0107799	0.0399356	0.0821922	5.66458	1.4822e-08
10	126142257	rs117174234	C	G	G	ADDxATS_mean	48050	0.0439421	0.00775913	0.0287345	0.0591497	5.66328	1.49357e-08
10	53266505	rs78274144	G	A	A	ADDxATS_mean	48187	0.0264325	0.00466767	0.017284	0.035581	5.66289	1.49693e-08
13	55006516	rs2785933	G	C	C	ADDxATS_mean	48256	0.0158178	0.00279355	0.0103425	0.021293	5.66225	1.50249e-08
3	22755666	rs9844346	C	T	T	ADDxATS_mean	47950	-0.0140285	0.00247846	-0.0188862	-0.00917078	-5.66015	1.52098e-08
3	29519077	rs9883437	T	C	C	ADDxATS_mean	48192	0.0139752	0.00246912	0.0091358	0.0188146	5.65999	1.52242e-08
2	44079310	rs72875462	C	A	A	ADDxATS_mean	48240	-0.0282765	0.00499818	-0.0380728	-0.0184803	-5.65736	1.54589e-08
13	55004448	rs796031	C	T	T	ADDxATS_mean	48258	0.0158027	0.00279347	0.0103276	0.0212778	5.65701	1.54899e-08
13	55006363	rs2784882	C	T	T	ADDxATS_mean	48258	0.0158027	0.00279347	0.0103276	0.0212778	5.65701	1.54899e-08
13	54990635	rs12868191	C	T	T	ADDxATS_mean	48196	0.0158133	0.00279561	0.010334	0.0212926	5.65649	1.55374e-08
2	44073656	rs41360247	T	C	C	ADDxATS_mean	48277	-0.0276816	0.00489814	-0.0372818	-0.0180814	-5.65144	1.60001e-08
8	119887986	rs149398465	T	C	C	ADDxATS_mean	48069	0.0386805	0.00684504	0.0252644	0.0520965	5.65088	1.60534e-08
11	96892860	rs117230385	C	A	A	ADDxATS_mean	47870	0.0443379	0.00784869	0.0289547	0.059721	5.64908	1.62223e-08
3	29519818	rs7648157	A	T	T	ADDxATS_mean	48208	0.0139558	0.00247097	0.00911278	0.0187988	5.6479	1.63327e-08
4	114212188	rs12650475	T	C	C	ADDxATS_mean	48018	-0.0161565	0.00286156	-0.0217651	-0.010548	-5.64607	1.65086e-08
2	205889052	rs141369603	C	T	T	ADDxATS_mean	48134	-0.0483896	0.00857246	-0.0651913	-0.0315879	-5.64477	1.66332e-08
2	44084600	rs9753033	A	T	T	ADDxATS_mean	48232	-0.0282769	0.0050097	-0.0380957	-0.018458	-5.64442	1.66664e-08
4	114212393	rs29348	G	A	A	ADDxATS_mean	48019	-0.0161495	0.00286163	-0.0217582	-0.0105408	-5.64344	1.67625e-08
5	114401208	rs6869016	G	A	A	ADDxATS_mean	48277	0.0359223	0.00636587	0.0234454	0.0483991	5.64294	1.68105e-08
16	1992863	rs111623828	G	A	A	ADDxATS_mean	48277	0.0472849	0.00838255	0.0308554	0.0637144	5.64088	1.70133e-08
11	1870211	rs4980398	G	C	C	ADDxATS_mean	48108	0.0139551	0.0024746	0.00910501	0.0188053	5.63935	1.71649e-08
23	24261645	rs113869743	T	G	G	ADDxATS_mean	47917	0.0137397	0.00243758	0.00896213	0.0185173	5.63662	1.74392e-08
4	98738110	rs114150821	A	G	G	ADDxATS_mean	47842	-0.0284622	0.00504952	-0.0383591	-0.0185653	-5.63661	1.744e-08
6	158970890	rs56120980	T	C	C	ADDxATS_mean	47934	-0.0157899	0.00280156	-0.0212809	-0.010299	-5.63612	1.74895e-08
14	47300761	rs117124538	T	A	A	ADDxATS_mean	48107	0.0299513	0.00531506	0.019534	0.0403686	5.63519	1.75844e-08
10	53254325	rs61849790	A	G	G	ADDxATS_mean	48083	0.0264053	0.00468656	0.0172198	0.0355908	5.63426	1.76792e-08
3	22729089	rs67912759	A	G	G	ADDxATS_mean	48049	-0.0139156	0.00247034	-0.0187574	-0.00907382	-5.63308	1.78011e-08
2	44086591	rs4507142	G	A	A	ADDxATS_mean	48231	-0.0282319	0.00501202	-0.0380552	-0.0184085	-5.63283	1.78262e-08
5	114369723	rs13176432	T	G	G	ADDxATS_mean	48002	0.0366783	0.00651293	0.0239132	0.0494434	5.63161	1.79531e-08
14	87918602	rs73311891	C	T	T	ADDxATS_mean	48053	0.0267336	0.00474712	0.0174294	0.0360378	5.63153	1.79612e-08
17	4476486	rs116974372	G	A	A	ADDxATS_mean	48277	0.0666377	0.0118362	0.0434391	0.0898362	5.62998	1.81225e-08
6	158970844	rs55672268	T	C	C	ADDxATS_mean	47937	-0.015768	0.00280158	-0.021259	-0.010277	-5.62826	1.83047e-08
10	53254549	rs61849791	C	T	T	ADDxATS_mean	48048	0.0263408	0.0046805	0.0171672	0.0355144	5.62778	1.83556e-08
14	36765507	rs117808073	G	A	A	ADDxATS_mean	48277	0.0504915	0.00897304	0.0329047	0.0680783	5.62702	1.8436e-08
10	53252681	rs61849788	A	T	T	ADDxATS_mean	48072	0.0263905	0.00469029	0.0171977	0.0355834	5.62663	1.84785e-08
11	127213029	rs2708519	A	C	C	ADDxATS_mean	48242	-0.0153654	0.00273155	-0.0207192	-0.0100117	-5.62517	1.86346e-08
16	56114520	rs111711865	C	A	A	ADDxATS_mean	48253	0.0367944	0.00654361	0.0239691	0.0496196	5.62294	1.88766e-08
2	44078853	rs56132765	G	A	A	ADDxATS_mean	48236	-0.0281229	0.00500383	-0.0379302	-0.0183155	-5.62027	1.91712e-08
10	126137100	rs75530062	A	G	G	ADDxATS_mean	48067	0.0439739	0.00783226	0.028623	0.0593249	5.61447	1.98255e-08
1	183684193	rs73057752	C	T	T	ADDxATS_mean	48277	0.0577303	0.010283	0.037576	0.0778845	5.61415	1.98611e-08
5	76038885	rs250751	G	A	A	ADDxATS_mean	48277	0.0141036	0.00251257	0.00917905	0.0190282	5.61321	1.99696e-08
2	237807264	rs12615918	G	A	A	ADDxATS_mean	48151	0.0139941	0.00249319	0.00910757	0.0188807	5.61294	2.00008e-08
3	29520501	rs1347772	G	T	T	ADDxATS_mean	48277	0.0138655	0.00247214	0.0090202	0.0187108	5.60871	2.04951e-08
15	91511749	rs75581761	T	C	C	ADDxATS_mean	48277	0.0612345	0.0109234	0.0398251	0.0826439	5.60583	2.08385e-08
10	53254158	rs79217132	A	G	G	ADDxATS_mean	48088	0.026279	0.00468784	0.017091	0.035467	5.60578	2.08451e-08
10	53254211	rs61849789	T	C	C	ADDxATS_mean	48088	0.026279	0.00468784	0.017091	0.035467	5.60578	2.08451e-08
5	76037626	rs250752	C	T	T	ADDxATS_mean	48238	0.0140871	0.00251333	0.00916107	0.0190132	5.60495	2.09445e-08
13	108390592	rs9520567	A	G	G	ADDxATS_mean	48277	0.0411327	0.00733864	0.0267492	0.0555162	5.60495	2.09449e-08
2	138260747	rs16838999	T	G	G	ADDxATS_mean	48209	0.0181493	0.00323894	0.0118011	0.0244975	5.60347	2.11244e-08
14	87918853	rs7147821	C	G	G	ADDxATS_mean	48054	0.0265933	0.00474692	0.0172895	0.0358971	5.60222	2.12783e-08
2	44087024	rs4614977	C	G	G	ADDxATS_mean	48225	-0.0280735	0.00501117	-0.0378952	-0.0182518	-5.60219	2.12812e-08
13	55000405	rs17607240	G	A	A	ADDxATS_mean	48277	0.0156722	0.00279783	0.0101886	0.0211559	5.60156	2.13589e-08
2	138259383	rs16855781	A	T	T	ADDxATS_mean	48193	0.0181418	0.00323877	0.0117939	0.0244897	5.60146	2.13716e-08
3	29517861	rs6549946	G	A	A	ADDxATS_mean	48204	0.0138522	0.00247371	0.00900382	0.0187006	5.59977	2.15806e-08
4	185080276	rs1921568	G	T	T	ADDxATS_mean	48277	0.0150953	0.00269588	0.00981149	0.0203792	5.5994	2.1626e-08
6	106435269	rs7746082	G	C	C	ADDxATS_mean	48175	0.0150559	0.00268924	0.0097851	0.0203267	5.59857	2.17303e-08
4	114206398	rs6836518	T	C	C	ADDxATS_mean	48140	-0.0160141	0.00286042	-0.0216205	-0.0104078	-5.59853	2.17356e-08
2	238472237	rs4331453	T	G	G	ADDxATS_mean	47984	0.0226119	0.00403941	0.0146948	0.030529	5.59782	2.18246e-08
2	130077264	rs2077589	C	T	T	ADDxATS_mean	48272	0.040679	0.00726757	0.0264348	0.0549232	5.59733	2.18858e-08
2	130071679	rs4438434	T	A	A	ADDxATS_mean	48268	0.0406622	0.00726606	0.0264209	0.0549034	5.59618	2.20315e-08
3	22754385	rs6780058	G	C	C	ADDxATS_mean	47953	-0.0138688	0.00247891	-0.0187273	-0.0090102	-5.59471	2.22199e-08
5	173477721	rs115852240	G	A	A	ADDxATS_mean	48221	0.0533588	0.00953818	0.0346643	0.0720533	5.59423	2.22797e-08
2	138258902	rs6744179	A	G	G	ADDxATS_mean	48190	0.0181146	0.00323883	0.0117666	0.0244626	5.59296	2.24442e-08
1	232078840	rs12132281	T	C	C	ADDxATS_mean	48265	0.0189711	0.00339232	0.0123223	0.0256199	5.59238	2.25185e-08
6	120406356	rs117077949	A	G	G	ADDxATS_mean	48158	0.0557091	0.00996653	0.036175	0.0752431	5.58962	2.28799e-08
5	118675888	rs145389399	C	T	T	ADDxATS_mean	47840	-0.0610787	0.0109303	-0.0825017	-0.0396557	-5.58802	2.30921e-08
3	192095849	rs564385591	T	C	C	ADDxATS_mean	47965	0.0490031	0.00877212	0.0318101	0.0661961	5.58623	2.33304e-08
23	34176214	rs73201279	T	G	G	ADDxATS_mean	48046	0.0477512	0.00855302	0.0309876	0.0645148	5.58296	2.37729e-08
3	155144604	rs73154217	G	A	A	ADDxATS_mean	47921	0.0276945	0.00496099	0.0179711	0.0374178	5.58244	2.38446e-08
17	21154263	rs146535393	C	T	T	ADDxATS_mean	48214	0.0602825	0.0108017	0.0391116	0.0814535	5.58083	2.40655e-08
23	24260500	rs111664598	G	A	A	ADDxATS_mean	48277	0.0131455	0.00235607	0.00852768	0.0177633	5.57941	2.42628e-08
3	139706829	rs77692670	A	G	G	ADDxATS_mean	48172	0.0416017	0.007457	0.0269863	0.0562172	5.57888	2.43368e-08
3	22763384	rs6767766	C	G	G	ADDxATS_mean	47834	-0.0138258	0.0024789	-0.0186844	-0.00896726	-5.5774	2.4545e-08
3	139716645	rs192025099	T	G	G	ADDxATS_mean	48160	0.0416121	0.00746123	0.0269883	0.0562358	5.57711	2.45862e-08
8	119878679	rs1493943	T	C	C	ADDxATS_mean	48138	0.0379273	0.00680136	0.0245969	0.0512577	5.57643	2.46823e-08
2	237806475	rs10929197	G	A	A	ADDxATS_mean	48208	0.0138655	0.0024873	0.00899048	0.0187405	5.57451	2.4955e-08
2	130075162	rs2103120	C	T	T	ADDxATS_mean	48277	0.0404313	0.00725383	0.026214	0.0546485	5.57379	2.50589e-08
13	54969678	rs9527202	T	A	A	ADDxATS_mean	47959	0.0146447	0.00262751	0.00949489	0.0197945	5.57361	2.50857e-08
3	22733180	rs1159615	C	T	T	ADDxATS_mean	48030	-0.0137802	0.00247319	-0.0186275	-0.00893281	-5.57182	2.53445e-08
1	10654552	rs284270	C	T	T	ADDxATS_mean	48087	0.0612478	0.0109931	0.0397018	0.0827938	5.5715	2.53912e-08
2	205907630	rs74544926	A	G	G	ADDxATS_mean	48205	-0.0469275	0.0084233	-0.0634368	-0.0304181	-5.57115	2.54416e-08
6	91405873	rs117546849	C	T	T	ADDxATS_mean	48277	-0.0312568	0.00561151	-0.0422551	-0.0202584	-5.57013	2.55907e-08
14	36724607	rs2553578	T	C	C	ADDxATS_mean	48277	-0.0136197	0.00244646	-0.0184147	-0.00882474	-5.56711	2.60366e-08
14	47274837	rs79780307	C	A	A	ADDxATS_mean	48262	0.0278372	0.00500137	0.0180347	0.0376397	5.56591	2.62163e-08
6	106442096	rs6568423	G	C	C	ADDxATS_mean	48054	0.014976	0.0026908	0.00970211	0.0202499	5.56562	2.62612e-08
16	4730326	rs147342455	C	G	G	ADDxATS_mean	48173	0.04339	0.00779621	0.0281097	0.0586703	5.56552	2.62754e-08
14	47310153	rs11624289	G	A	A	ADDxATS_mean	48083	0.0298606	0.00536789	0.0193398	0.0403815	5.56283	2.6685e-08
13	54967594	rs9536704	G	T	T	ADDxATS_mean	47860	0.0146288	0.00262981	0.0094745	0.0197832	5.56269	2.67059e-08
3	22732953	rs9834251	T	G	G	ADDxATS_mean	48023	-0.0137602	0.00247396	-0.0186091	-0.00891133	-5.56201	2.68105e-08
3	29522573	rs6807557	G	A	A	ADDxATS_mean	48238	0.0137612	0.00247431	0.00891162	0.0186107	5.56162	2.68693e-08
10	53255748	rs61849792	A	G	G	ADDxATS_mean	48094	0.026067	0.00468773	0.0168792	0.0352548	5.56068	2.70144e-08
22	27780524	rs5762102	C	T	T	ADDxATS_mean	47850	0.0148536	0.00267265	0.00961529	0.0200919	5.55762	2.74924e-08
14	36723777	rs2553577	A	T	T	ADDxATS_mean	48180	-0.0135933	0.00244592	-0.0183872	-0.00879935	-5.55752	2.75073e-08
23	4327108	rs759136625	T	C	C	ADDxATS_mean	48240	0.045746	0.00823317	0.0296093	0.0618828	5.55631	2.76984e-08
13	54968639	rs9536706	G	T	T	ADDxATS_mean	47928	0.0145855	0.00262749	0.00943575	0.0197353	5.55112	2.85339e-08
14	36726409	rs2553574	C	T	T	ADDxATS_mean	48247	-0.0135684	0.00244458	-0.0183597	-0.00877713	-5.55041	2.86498e-08
11	60280008	rs117997774	C	T	T	ADDxATS_mean	48277	0.0428582	0.00772256	0.0277223	0.0579942	5.54974	2.87595e-08
3	61118252	rs143846251	T	A	A	ADDxATS_mean	48104	0.0486242	0.00876208	0.0314508	0.0657976	5.54939	2.88177e-08
5	2211698	rs60191251	T	A	A	ADDxATS_mean	48219	0.0574974	0.0103662	0.03718	0.0778147	5.54663	2.92748e-08
19	52830120	rs79646520	A	G	G	ADDxATS_mean	48207	-0.0236466	0.00426462	-0.0320051	-0.0152881	-5.54484	2.95757e-08
12	55447614	rs10876695	C	A	A	ADDxATS_mean	48232	0.0430379	0.00776255	0.0278236	0.0582523	5.54431	2.96663e-08
22	27784403	rs10427935	G	A	A	ADDxATS_mean	47981	0.0147896	0.0026677	0.00956096	0.0200182	5.54393	2.97308e-08
11	127171504	rs1817406	T	C	C	ADDxATS_mean	48216	0.0139309	0.0025132	0.00900512	0.0188567	5.54309	2.98729e-08
4	92835289	rs77635404	G	A	A	ADDxATS_mean	48202	0.0568529	0.0102578	0.0367479	0.0769578	5.5424	2.99916e-08
1	19816730	rs56114106	G	A	A	ADDxATS_mean	48277	-0.0292466	0.005279	-0.0395933	-0.0189	-5.54019	3.03715e-08
4	41457735	rs7665984	G	A	A	ADDxATS_mean	48277	-0.0139192	0.00251302	-0.0188446	-0.00899377	-5.53883	3.06082e-08
9	124697359	rs137889654	G	C	C	ADDxATS_mean	48229	0.0619426	0.0111861	0.0400182	0.0838671	5.53744	3.08523e-08
3	105983384	rs12495307	A	G	G	ADDxATS_mean	48251	0.0562419	0.0101576	0.0363334	0.0761504	5.53694	3.09397e-08
5	76039941	rs250750	G	C	C	ADDxATS_mean	48242	0.013916	0.0025135	0.00898968	0.0188424	5.53653	3.10131e-08
13	23378589	rs77004287	G	A	A	ADDxATS_mean	47851	0.0358079	0.00646768	0.0231315	0.0484843	5.53644	3.10297e-08
5	76041282	rs250747	G	C	C	ADDxATS_mean	48228	0.0139012	0.00251377	0.00897435	0.0188281	5.53004	3.21819e-08
5	76041176	rs250748	C	G	G	ADDxATS_mean	48227	0.0139008	0.00251379	0.00897383	0.0188277	5.5298	3.22255e-08
11	94067823	rs1792622	T	C	C	ADDxATS_mean	48244	0.0141928	0.00256756	0.00916047	0.0192251	5.52774	3.26063e-08
15	96733417	rs74491084	A	C	C	ADDxATS_mean	48277	0.0527206	0.00953775	0.034027	0.0714142	5.52757	3.26365e-08
17	40035338	rs71373464	A	T	T	ADDxATS_mean	48248	0.0206493	0.00373581	0.0133273	0.0279714	5.52741	3.26677e-08
16	78529122	rs150386553	T	C	C	ADDxATS_mean	47933	0.0436803	0.00790527	0.0281863	0.0591744	5.52547	3.3031e-08
3	29515491	rs1814465	C	T	T	ADDxATS_mean	48054	0.0136325	0.00246761	0.00879604	0.0184689	5.52456	3.32018e-08
1	15790013	rs3181471	G	A	A	ADDxATS_mean	48027	0.0264646	0.00479045	0.0170755	0.0358537	5.52445	3.3223e-08
3	22726281	rs4858048	T	G	G	ADDxATS_mean	48094	-0.0136478	0.00247093	-0.0184908	-0.00880488	-5.52335	3.34322e-08
5	76041380	rs250746	G	A	A	ADDxATS_mean	48214	0.0138862	0.00251424	0.00895833	0.018814	5.523	3.34976e-08
8	119905937	rs78732857	A	G	G	ADDxATS_mean	48123	0.0375312	0.00679609	0.0242111	0.0508513	5.52247	3.35984e-08
11	94067955	rs1784088	A	G	G	ADDxATS_mean	48242	0.0141795	0.00256761	0.00914706	0.0192119	5.52244	3.3605e-08
4	61306272	rs113947549	G	A	A	ADDxATS_mean	48237	0.0287476	0.00520588	0.0185443	0.0389509	5.52214	3.36617e-08
3	22738712	rs7636242	G	A	A	ADDxATS_mean	48049	-0.0136351	0.0024694	-0.018475	-0.00879513	-5.52162	3.37631e-08
11	67475975	rs7113318	T	C	C	ADDxATS_mean	48085	0.0231754	0.00419805	0.0149474	0.0314034	5.52051	3.39758e-08
2	226030707	rs79265374	G	C	C	ADDxATS_mean	48117	0.0316408	0.00573175	0.0204068	0.0428748	5.52027	3.4022e-08
12	55436337	rs2656799	A	G	G	ADDxATS_mean	48237	0.0362801	0.00657359	0.0233961	0.0491641	5.51907	3.4254e-08
3	22738796	rs7624874	A	C	C	ADDxATS_mean	48049	-0.0136257	0.0024693	-0.0184655	-0.00878596	-5.51804	3.44568e-08
14	96569341	rs79746610	T	C	C	ADDxATS_mean	48277	-0.0274528	0.0049751	-0.0372038	-0.0177018	-5.51803	3.44578e-08
5	166457064	rs79153930	G	A	A	ADDxATS_mean	47854	0.061028	0.0110614	0.0393481	0.0827079	5.51722	3.46178e-08
4	93197260	rs142777775	G	T	T	ADDxATS_mean	47936	0.0509167	0.00922935	0.0328275	0.0690059	5.51682	3.46973e-08
19	52826270	rs62110459	T	G	G	ADDxATS_mean	48191	-0.0235323	0.00426567	-0.0318929	-0.0151717	-5.51667	3.4725e-08
12	11623247	rs144308989	A	C	C	ADDxATS_mean	47960	0.0632369	0.0114746	0.0407471	0.0857268	5.51102	3.5859e-08
16	4718541	rs116842267	T	C	C	ADDxATS_mean	48167	0.0418434	0.00759375	0.0269599	0.0567269	5.51024	3.60175e-08
13	109144080	rs12853606	A	C	C	ADDxATS_mean	48182	0.0340774	0.00618446	0.0219561	0.0461987	5.51017	3.60323e-08
11	74448411	rs373756961	A	G	G	ADDxATS_mean	47842	0.0271286	0.00492374	0.0174782	0.0367789	5.50975	3.61192e-08
3	22725753	rs1524302	T	C	C	ADDxATS_mean	48082	-0.0136185	0.00247182	-0.0184632	-0.0087738	-5.50949	3.61721e-08
12	55436418	rs2710703	C	A	A	ADDxATS_mean	48238	0.0358583	0.00650888	0.0231011	0.0486154	5.50912	3.6246e-08
3	22740391	rs34783885	T	C	C	ADDxATS_mean	48031	-0.013603	0.00246941	-0.0184429	-0.00876301	-5.50859	3.63578e-08
11	127177597	rs11606945	A	T	T	ADDxATS_mean	48248	0.0138377	0.00251345	0.00891145	0.018764	5.50547	3.70064e-08
15	86573175	rs73456560	G	A	A	ADDxATS_mean	48072	-0.0353839	0.0064273	-0.0479812	-0.0227866	-5.50525	3.70524e-08
11	127177888	rs12795204	G	A	A	ADDxATS_mean	48244	0.0138357	0.00251359	0.00890921	0.0187623	5.50438	3.7235e-08
3	22738479	rs9827359	C	A	A	ADDxATS_mean	48038	-0.0136054	0.00247196	-0.0184504	-0.00876049	-5.50391	3.73356e-08
14	36714788	rs2761339	G	A	A	ADDxATS_mean	48117	-0.013478	0.00244917	-0.0182783	-0.00867775	-5.5031	3.75074e-08
4	44280953	rs77217464	C	T	T	ADDxATS_mean	48277	0.0386596	0.00702508	0.0248907	0.0524285	5.50308	3.75104e-08
13	109134706	rs71435271	A	C	C	ADDxATS_mean	48147	0.0341271	0.00620283	0.0219698	0.0462844	5.50186	3.77715e-08
11	127177911	rs12794871	C	G	G	ADDxATS_mean	48251	0.0138263	0.0025133	0.00890032	0.0187523	5.50126	3.79006e-08
7	140605326	rs143240141	A	G	G	ADDxATS_mean	48188	0.0579245	0.0105327	0.0372808	0.0785681	5.49951	3.82769e-08
11	127178637	rs2006890	A	G	G	ADDxATS_mean	48240	0.0138234	0.00251369	0.00889662	0.0187501	5.49924	3.83369e-08
17	40042952	rs34771282	G	A	A	ADDxATS_mean	48237	0.0205933	0.00374484	0.0132535	0.027933	5.4991	3.83664e-08
9	124715367	rs80171737	T	A	A	ADDxATS_mean	48174	0.06261	0.011387	0.0402919	0.0849282	5.49837	3.85249e-08
16	56091783	rs7200186	T	C	C	ADDxATS_mean	48239	0.0436637	0.00794364	0.0280944	0.0592329	5.49668	3.88952e-08
22	27780856	rs5762103	A	G	G	ADDxATS_mean	47843	0.014688	0.00267223	0.00945053	0.0199255	5.49653	3.89315e-08
21	43222779	rs2838128	G	A	A	ADDxATS_mean	48277	-0.0145832	0.00265321	-0.0197834	-0.00938298	-5.49643	3.8951e-08
11	127213078	rs2592908	T	C	C	ADDxATS_mean	48188	-0.0150774	0.00274319	-0.0204539	-0.0097008	-5.49628	3.89848e-08
11	94068295	rs595557	G	C	C	ADDxATS_mean	48239	0.0141114	0.00256749	0.00907924	0.0191436	5.49619	3.90041e-08
6	141056509	rs144336665	G	A	A	ADDxATS_mean	48241	0.0631897	0.0114975	0.0406549	0.0857244	5.49593	3.90609e-08
4	114147402	rs4834324	T	C	C	ADDxATS_mean	48137	-0.0160918	0.00292829	-0.0218311	-0.0103524	-5.49528	3.92074e-08
5	76041708	rs250745	C	T	T	ADDxATS_mean	48217	0.0138045	0.00251353	0.00887811	0.018731	5.49209	3.99208e-08
17	40023467	rs7713	A	C	C	ADDxATS_mean	48210	0.0205345	0.00374073	0.0132028	0.0278662	5.48943	4.0526e-08
9	87845670	rs11140903	G	A	A	ADDxATS_mean	48257	0.0182861	0.00333148	0.0117565	0.0248157	5.48888	4.06527e-08
3	22751580	rs6769902	A	C	C	ADDxATS_mean	47947	-0.0136324	0.00248374	-0.0185004	-0.00876435	-5.48866	4.07045e-08
10	53261780	rs117786992	C	T	T	ADDxATS_mean	48215	0.0256031	0.00466507	0.0164597	0.0347464	5.48825	4.07982e-08
10	67743654	rs72791417	A	T	T	ADDxATS_mean	48073	0.0213562	0.003892	0.013728	0.0289844	5.4872	4.10412e-08
17	4458790	rs12603519	G	A	A	ADDxATS_mean	48277	0.0277243	0.00505316	0.0178203	0.0376283	5.48653	4.11967e-08
11	127180896	rs11220861	C	A	A	ADDxATS_mean	48258	0.0137748	0.00251293	0.00884959	0.0187001	5.48159	4.23622e-08
10	67751719	rs1903873	T	G	G	ADDxATS_mean	48074	0.019825	0.0036172	0.0127354	0.0269145	5.48076	4.25635e-08
22	26704436	rs1007015	C	T	T	ADDxATS_mean	48229	0.0366031	0.00667909	0.0235123	0.0496938	5.48025	4.26853e-08
22	26485216	rs8141386	C	A	A	ADDxATS_mean	48162	0.0231664	0.00422768	0.0148803	0.0314525	5.47968	4.28222e-08
2	237810566	rs12463648	A	G	G	ADDxATS_mean	48230	0.013657	0.00249256	0.00877169	0.0185423	5.47912	4.29586e-08
5	76041910	rs250744	C	A	A	ADDxATS_mean	48217	0.0137711	0.0025135	0.00884473	0.0186975	5.47886	4.30221e-08
12	55458102	rs11171234	A	T	T	ADDxATS_mean	48201	0.042602	0.00777889	0.0273556	0.0578483	5.47661	4.35719e-08
10	67751806	rs1903874	A	G	G	ADDxATS_mean	48074	0.0198047	0.00361719	0.0127151	0.0268943	5.47517	4.39286e-08
11	127180531	rs11604548	G	A	A	ADDxATS_mean	48259	0.0137531	0.00251304	0.00882761	0.0186785	5.47269	4.45455e-08
11	127180080	rs12809063	G	A	A	ADDxATS_mean	48261	0.0137522	0.00251297	0.00882687	0.0186776	5.47248	4.45973e-08
1	210456053	rs1416033	A	G	G	ADDxATS_mean	47938	-0.0341919	0.00624817	-0.046438	-0.0219457	-5.4723	4.46451e-08
20	48021643	rs146341476	A	G	G	ADDxATS_mean	48063	0.0551428	0.0100768	0.0353926	0.0748929	5.47226	4.46548e-08
11	127179601	rs12807768	C	T	T	ADDxATS_mean	48259	0.0137462	0.00251302	0.00882081	0.0186716	5.47001	4.52238e-08
3	22724236	rs5017586	A	T	T	ADDxATS_mean	48062	-0.0135228	0.00247222	-0.0183682	-0.00867733	-5.46991	4.52517e-08
12	55438092	rs2710706	C	A	A	ADDxATS_mean	48129	0.0356028	0.00650901	0.0228454	0.0483602	5.46977	4.52863e-08
3	22727929	rs1818884	C	T	T	ADDxATS_mean	48085	-0.0135381	0.00247581	-0.0183906	-0.00868563	-5.46816	4.56979e-08
2	237808662	rs1030904	T	G	G	ADDxATS_mean	48242	0.0136258	0.00249199	0.00874154	0.01851	5.46782	4.57862e-08
14	85303104	rs140417822	A	G	G	ADDxATS_mean	48128	0.0602533	0.0110225	0.0386497	0.0818569	5.46642	4.61502e-08
10	53271577	rs61849796	C	T	T	ADDxATS_mean	48221	0.0255044	0.00466631	0.0163586	0.0346502	5.46564	4.63525e-08
4	114211813	rs29351	A	G	G	ADDxATS_mean	48030	-0.0149176	0.00273014	-0.0202686	-0.00956663	-5.46405	4.67699e-08
4	114211892	rs29324	G	T	T	ADDxATS_mean	48033	-0.0149139	0.00272999	-0.0202646	-0.00956326	-5.463	4.70484e-08
12	55448678	rs10506341	G	A	A	ADDxATS_mean	48246	0.0431051	0.0078908	0.0276395	0.0585708	5.46271	4.7123e-08
15	42409292	rs776705	C	A	A	ADDxATS_mean	47933	-0.0206178	0.0037745	-0.0280157	-0.0132199	-5.46239	4.72089e-08
11	127180617	rs10893664	A	G	G	ADDxATS_mean	48277	0.0137229	0.00251262	0.00879823	0.0186475	5.46158	4.74234e-08
3	22727682	rs2066972	A	C	C	ADDxATS_mean	48095	-0.0135129	0.00247576	-0.0183653	-0.00866055	-5.45811	4.83614e-08
12	55436458	rs2633411	C	T	T	ADDxATS_mean	48264	0.0358248	0.00656372	0.0229602	0.0486895	5.45801	4.83879e-08
2	237810809	rs6431489	G	T	T	ADDxATS_mean	48221	0.0135871	0.00248954	0.00870772	0.0184666	5.45768	4.84773e-08
12	55458524	rs1910761	C	T	T	ADDxATS_mean	48204	0.0424267	0.00777568	0.0271867	0.0576668	5.45634	4.88447e-08
12	22971779	rs10842074	C	T	T	ADDxATS_mean	47920	0.0377282	0.00691543	0.0241742	0.0512822	5.45566	4.90326e-08
12	55448277	rs56195216	A	G	G	ADDxATS_mean	48231	0.0422384	0.0077433	0.0270618	0.057415	5.45483	4.92597e-08

## Sheet: Supplementary Table S4
Significant SNP-level results in female subjects of UK Biobank on PHQ9 depressive symptoms mean values GWEIS in interaction with adult traumatic events scores
CHROM	POS	ID	REF	ALT	A1	TEST	N	BETA	SE	L95	U95	T_STAT	P
11	113596929	rs76262850	C	T	T	ADDxATS_mean	60873	0.0763226	0.0112964	0.0541821	0.098463	6.75639	1.42743e-11
11	127440460	rs56056584	A	C	C	ADDxATS_mean	60567	0.0611591	0.00906095	0.0433999	0.0789182	6.74974	1.49441e-11
11	95257566	rs6483434	G	A	A	ADDxATS_mean	60646	0.0158086	0.00236052	0.011182	0.0204351	6.69709	2.14464e-11
11	95254388	rs7104145	C	T	T	ADDxATS_mean	60929	0.0155413	0.00235595	0.0109237	0.0201589	6.59662	4.24066e-11
11	95252960	rs4753685	C	T	T	ADDxATS_mean	60936	0.0155403	0.00235632	0.010922	0.0201586	6.59514	4.28323e-11
11	95256733	rs7924542	A	C	C	ADDxATS_mean	60934	0.0155113	0.00235625	0.0108931	0.0201294	6.58305	4.64637e-11
11	95256732	rs7924541	A	C	C	ADDxATS_mean	60936	0.0155085	0.0023562	0.0108904	0.0201265	6.58199	4.67937e-11
11	95256351	rs2156466	G	A	A	ADDxATS_mean	60926	0.015493	0.00235636	0.0108747	0.0201114	6.575	4.90464e-11
11	95257602	rs6483435	C	A	A	ADDxATS_mean	60921	0.0154617	0.00235653	0.010843	0.0200804	6.56123	5.37913e-11
11	95265146	rs6483437	G	A	A	ADDxATS_mean	60785	0.0154364	0.00235753	0.0108157	0.0200571	6.5477	5.88951e-11
11	59869119	rs580064	T	C	C	ADDxATS_mean	60607	0.015089	0.00231994	0.010542	0.019636	6.50406	7.8788e-11
11	95257897	rs2212959	G	A	A	ADDxATS_mean	60883	0.0153282	0.00235776	0.0107071	0.0199494	6.5012	8.02967e-11
7	65421464	rs138568434	G	T	T	ADDxATS_mean	60898	0.0624544	0.00962342	0.0435929	0.081316	6.48984	8.65848e-11
11	95266172	rs10831368	G	A	A	ADDxATS_mean	60769	0.0152712	0.00235742	0.0106507	0.0198917	6.47792	9.37015e-11
11	41105091	rs117435652	G	A	A	ADDxATS_mean	60587	0.0715163	0.011041	0.0498764	0.0931562	6.47735	9.40589e-11
3	53892830	rs2232346	T	C	C	ADDxATS_mean	61083	0.0432679	0.00668345	0.0301686	0.0563672	6.47389	9.62314e-11
11	95266245	rs1943502	C	T	T	ADDxATS_mean	60735	0.0152588	0.00235761	0.0106379	0.0198796	6.47214	9.73586e-11
19	4162639	rs149024241	C	T	T	ADDxATS_mean	60460	0.052299	0.0081784	0.0362696	0.0683284	6.39477	1.61956e-10
9	24013674	rs10966173	T	C	C	ADDxATS_mean	60666	-0.028915	0.00452249	-0.0377789	-0.0200511	-6.3936	1.63199e-10
4	90889462	rs187856291	G	A	A	ADDxATS_mean	60855	0.0472814	0.0074	0.0327776	0.0617851	6.38937	1.67766e-10
23	102750909	rs148975293	G	A	A	ADDxATS_mean	60812	0.0578166	0.00907536	0.0400292	0.075604	6.37073	1.89477e-10
11	95265238	rs10831367	C	T	T	ADDxATS_mean	60590	0.0150226	0.00236766	0.0103821	0.0196631	6.34492	2.24105e-10
13	29709911	rs138446173	C	G	G	ADDxATS_mean	61006	0.0650995	0.0102776	0.0449558	0.0852433	6.33412	2.40354e-10
11	95252207	rs10831364	G	T	T	ADDxATS_mean	61067	0.014839	0.00235013	0.0102328	0.0194452	6.31413	2.73555e-10
4	90948303	rs12642822	C	T	T	ADDxATS_mean	61064	0.0454017	0.00719731	0.0312952	0.0595082	6.30814	2.84328e-10
7	42291020	rs112092401	T	C	C	ADDxATS_mean	60861	0.0276996	0.00439146	0.0190925	0.0363067	6.30761	2.85326e-10
13	59879077	rs73204851	G	A	A	ADDxATS_mean	61083	0.0638813	0.0101315	0.0440239	0.0837386	6.30522	2.89748e-10
11	95251962	rs10765744	T	G	G	ADDxATS_mean	61023	0.014807	0.00234976	0.0102016	0.0194125	6.30152	2.96742e-10
11	95251590	rs4753684	G	C	C	ADDxATS_mean	61008	0.0147651	0.00234994	0.0101593	0.0193709	6.28318	3.33957e-10
11	95251427	rs4753683	G	A	A	ADDxATS_mean	61009	0.0147593	0.00235005	0.0101533	0.0193653	6.28041	3.39957e-10
3	53929529	rs76025219	C	T	T	ADDxATS_mean	60858	0.0431389	0.00687647	0.0296612	0.0566165	6.2734	3.55616e-10
14	82131840	rs71430722	A	G	G	ADDxATS_mean	61030	-0.0162714	0.00260259	-0.0213724	-0.0111705	-6.25203	4.07832e-10
11	95259619	rs10765747	C	G	G	ADDxATS_mean	60903	0.0147022	0.00235321	0.01009	0.0193144	6.24771	4.19253e-10
4	90938650	rs71609580	A	G	G	ADDxATS_mean	61083	0.0443874	0.00711254	0.0304471	0.0583278	6.24073	4.38384e-10
2	32766931	rs182350193	C	G	G	ADDxATS_mean	60678	0.0739811	0.011863	0.05073	0.0972322	6.23628	4.51038e-10
4	90884387	rs114810477	A	G	G	ADDxATS_mean	60657	0.0518265	0.00831408	0.0355312	0.0681218	6.23358	4.58872e-10
1	239696892	rs12097468	A	G	G	ADDxATS_mean	61069	0.0510016	0.00818389	0.0349614	0.0670417	6.23195	4.63676e-10
11	59877967	rs4939311	C	T	T	ADDxATS_mean	60901	0.0145746	0.00234167	0.00998505	0.0191642	6.22405	4.87643e-10
1	239695452	rs138255619	A	G	G	ADDxATS_mean	61046	0.0509427	0.00818568	0.034899	0.0669863	6.22339	4.8969e-10
1	239695586	rs111238014	C	T	T	ADDxATS_mean	61046	0.0509427	0.00818568	0.034899	0.0669863	6.22339	4.8969e-10
12	11932058	rs10772506	G	A	A	ADDxATS_mean	60962	0.0199168	0.00320346	0.0136381	0.0261955	6.21727	5.09134e-10
1	239685340	rs80182406	C	T	T	ADDxATS_mean	61077	0.0508671	0.00818331	0.0348281	0.0669061	6.21595	5.13434e-10
6	88599689	rs4707419	G	A	A	ADDxATS_mean	61023	0.0242712	0.00390533	0.0166169	0.0319255	6.21489	5.16911e-10
6	88599389	rs4707418	C	T	T	ADDxATS_mean	61020	0.0242746	0.00390597	0.016619	0.0319301	6.21473	5.17449e-10
1	239684263	rs111599671	G	T	T	ADDxATS_mean	61047	0.0511724	0.00823456	0.035033	0.0673119	6.21435	5.1868e-10
11	59872498	rs1813217	G	C	C	ADDxATS_mean	60898	0.0145412	0.00234033	0.00995422	0.0191282	6.2133	5.22185e-10
1	239679572	rs12088138	A	T	T	ADDxATS_mean	61019	0.0510381	0.008217	0.0349331	0.0671432	6.21129	5.28891e-10
1	239684679	rs76262955	A	G	G	ADDxATS_mean	61083	0.0507695	0.00817538	0.0347461	0.066793	6.21005	5.33066e-10
12	33156812	rs71457669	C	T	T	ADDxATS_mean	61041	0.0500097	0.0080598	0.0342127	0.0658066	6.20483	5.51082e-10
11	59885888	rs564912	A	T	T	ADDxATS_mean	60832	0.0145022	0.00233789	0.00991998	0.0190843	6.20309	5.57194e-10
12	33205441	rs12830581	A	C	C	ADDxATS_mean	61034	0.0500567	0.00807036	0.0342391	0.0658744	6.20254	5.59142e-10
11	127658278	rs117602282	C	T	T	ADDxATS_mean	60822	0.0438003	0.00706532	0.0299526	0.0576481	6.19934	5.70624e-10
6	88608057	rs9450822	G	A	A	ADDxATS_mean	61069	0.0241743	0.00390385	0.0165229	0.0318257	6.19242	5.96222e-10
11	59877394	rs11230147	C	T	T	ADDxATS_mean	60897	0.0144943	0.00234078	0.00990648	0.0190822	6.19209	5.97503e-10
11	59866309	rs2855017	C	T	T	ADDxATS_mean	60905	0.0144725	0.00233924	0.00988765	0.0190573	6.18683	6.17754e-10
6	88607559	rs4707421	G	A	A	ADDxATS_mean	61067	0.0241503	0.003904	0.0164986	0.031802	6.18602	6.20905e-10
14	82139633	rs17649337	A	T	T	ADDxATS_mean	60872	-0.0161291	0.00260741	-0.0212396	-0.0110187	-6.18589	6.21432e-10
11	59880038	rs540170	C	T	T	ADDxATS_mean	60883	0.0144555	0.0023376	0.00987388	0.0190371	6.18391	6.293e-10
11	59890674	rs1303621	T	C	C	ADDxATS_mean	60802	0.0144583	0.00233816	0.0098756	0.019041	6.18363	6.30419e-10
12	33142052	rs35942647	T	C	C	ADDxATS_mean	61022	0.0498645	0.00806437	0.0340587	0.0656704	6.18332	6.31645e-10
7	42304136	rs79193319	G	A	A	ADDxATS_mean	61083	0.0262807	0.00426003	0.0179312	0.0346302	6.16913	6.90956e-10
11	59885493	rs1125357	A	C	C	ADDxATS_mean	60798	0.0144591	0.00234451	0.00986397	0.0190543	6.16723	6.99312e-10
12	33186241	rs34018607	T	C	C	ADDxATS_mean	61033	0.0498593	0.0080846	0.0340138	0.0657048	6.16719	6.99466e-10
11	59867379	rs17528859	T	C	C	ADDxATS_mean	60903	0.0144198	0.00233944	0.00983461	0.019005	6.16379	7.14666e-10
1	239688028	rs75473548	C	T	T	ADDxATS_mean	61080	0.0503922	0.00817668	0.0343662	0.0664181	6.16292	7.18625e-10
1	239690223	rs79134329	C	A	A	ADDxATS_mean	61080	0.0503922	0.00817668	0.0343662	0.0664181	6.16292	7.18625e-10
11	59870788	rs516478	G	A	A	ADDxATS_mean	60897	0.014383	0.0023369	0.00980273	0.0189632	6.15473	7.5672e-10
12	33153704	rs34942504	A	G	G	ADDxATS_mean	61039	0.0495813	0.00805597	0.0337919	0.0653708	6.15461	7.5731e-10
12	33155401	rs34202049	C	T	T	ADDxATS_mean	61038	0.0495794	0.00805601	0.0337899	0.0653689	6.15434	7.58596e-10
1	239687232	rs12240097	T	C	C	ADDxATS_mean	61080	0.0502933	0.00817364	0.0342732	0.0663133	6.15311	7.64502e-10
12	33200264	rs12832799	C	T	T	ADDxATS_mean	61046	0.0494862	0.00804332	0.0337216	0.0652508	6.15246	7.67606e-10
20	41159216	rs117185229	C	A	A	ADDxATS_mean	60529	0.0573116	0.00931822	0.0390482	0.075575	6.15049	7.77281e-10
12	33202642	rs12811328	G	A	A	ADDxATS_mean	61037	0.049663	0.0080813	0.0338239	0.0655021	6.14542	8.02438e-10
11	59885120	rs1303615	C	T	T	ADDxATS_mean	60846	0.0143691	0.00233837	0.00978593	0.0189522	6.1449	8.05104e-10
11	59877143	rs555635	A	C	C	ADDxATS_mean	60898	0.0143595	0.00233689	0.00977932	0.0189397	6.14473	8.05959e-10
1	239695666	rs138784551	G	A	A	ADDxATS_mean	61074	0.0502551	0.00817901	0.0342246	0.0662857	6.1444	8.07587e-10
1	239684688	rs79076243	C	T	T	ADDxATS_mean	61083	0.050212	0.00817237	0.0341944	0.0662295	6.14411	8.09065e-10
4	90960347	rs34290401	T	C	C	ADDxATS_mean	61046	0.0440059	0.0071623	0.0299681	0.0580437	6.1441	8.09116e-10
4	90959919	rs35963749	G	T	T	ADDxATS_mean	61045	0.0439997	0.00716231	0.0299618	0.0580375	6.14322	8.13611e-10
1	239692170	rs10925906	G	A	A	ADDxATS_mean	61064	0.0503271	0.00819301	0.0342691	0.0663851	6.14268	8.16394e-10
11	59877697	rs514266	T	C	C	ADDxATS_mean	60900	0.0143525	0.00233715	0.00977178	0.0189332	6.14103	8.24943e-10
11	59878001	rs563803	G	A	A	ADDxATS_mean	60901	0.0143415	0.00233712	0.00976088	0.0189222	6.13642	8.49178e-10
1	239689200	rs113186682	G	C	C	ADDxATS_mean	61049	0.0504626	0.00822554	0.0343408	0.0665843	6.13487	8.57526e-10
4	90962886	rs13141923	G	A	A	ADDxATS_mean	61040	0.0439236	0.00716021	0.0298898	0.0579573	6.13439	8.60076e-10
4	90963078	rs13142334	G	A	A	ADDxATS_mean	61040	0.0439236	0.00716021	0.0298898	0.0579573	6.13439	8.60076e-10
11	59870196	rs521952	A	C	C	ADDxATS_mean	60893	0.0143336	0.0023366	0.00975397	0.0189133	6.13438	8.60151e-10
4	90962137	rs12510783	C	T	T	ADDxATS_mean	61047	0.0439179	0.00716155	0.0298815	0.0579543	6.13245	8.70634e-10
11	59881561	rs574798	A	G	G	ADDxATS_mean	60895	0.0143302	0.00233691	0.00974998	0.0189105	6.13213	8.72441e-10
11	59873448	rs1786137	T	C	C	ADDxATS_mean	60898	0.0143237	0.0023365	0.00974428	0.0189032	6.13043	8.818e-10
11	59881524	rs574695	G	C	C	ADDxATS_mean	60905	0.014327	0.0023372	0.00974615	0.0189078	6.12997	8.84354e-10
11	59876036	rs512495	A	G	G	ADDxATS_mean	60897	0.0143207	0.00233654	0.00974116	0.0189002	6.12902	8.89654e-10
11	59869090	rs580817	A	G	G	ADDxATS_mean	60899	0.0143083	0.00233645	0.00972892	0.0188877	6.12393	9.18517e-10
11	59867913	rs574704	A	G	G	ADDxATS_mean	60896	0.014304	0.00233578	0.00972598	0.0188821	6.12388	9.18804e-10
4	90975145	rs77405682	T	A	A	ADDxATS_mean	61050	0.044016	0.00720148	0.0299014	0.0581306	6.11208	9.89356e-10
12	33176417	rs71457675	G	A	A	ADDxATS_mean	61006	0.0493232	0.0080721	0.0335021	0.0651442	6.11032	1.00029e-09
4	128489302	rs114129840	A	G	G	ADDxATS_mean	60504	0.0534374	0.00874863	0.0362904	0.0705844	6.10809	1.01445e-09
4	90961458	rs13109136	T	C	C	ADDxATS_mean	61026	0.0422698	0.00692246	0.028702	0.0558376	6.10618	1.02655e-09
12	33177564	rs71457678	A	C	C	ADDxATS_mean	61030	0.0492774	0.00807095	0.0334587	0.0650962	6.10553	1.03077e-09
12	33187047	rs12827864	G	A	A	ADDxATS_mean	61002	0.0492297	0.00806632	0.03342	0.0650394	6.10311	1.04646e-09
4	90946358	rs12507616	A	G	G	ADDxATS_mean	61025	0.0422175	0.00691848	0.0286575	0.0557774	6.10213	1.05292e-09
12	33177089	rs17553487	G	A	A	ADDxATS_mean	61029	0.0492307	0.00807128	0.0334113	0.0650502	6.0995	1.07039e-09
11	59871604	rs487997	T	C	C	ADDxATS_mean	60866	0.0142559	0.00233757	0.0096743	0.0188374	6.09858	1.07655e-09
4	90951188	rs12504590	C	T	T	ADDxATS_mean	61038	0.0421918	0.00692397	0.0286211	0.0557625	6.09358	1.1107e-09
6	88610137	rs4235834	G	T	T	ADDxATS_mean	61064	0.0237231	0.00389435	0.0160903	0.0313558	6.09166	1.12414e-09
11	59903793	rs55847558	C	G	G	ADDxATS_mean	60770	0.0143233	0.00235178	0.00971392	0.0189327	6.09043	1.13283e-09
11	59904959	rs11230155	C	T	T	ADDxATS_mean	60775	0.0143198	0.00235166	0.0097106	0.0189289	6.08922	1.1414e-09
11	59906792	rs2165525	A	C	C	ADDxATS_mean	60775	0.0143054	0.00235174	0.00969606	0.0189147	6.08289	1.18739e-09
4	90944654	rs71609581	A	C	C	ADDxATS_mean	61031	0.0420818	0.00691991	0.0285191	0.0556446	6.08127	1.1994e-09
4	90964536	rs13103747	C	G	G	ADDxATS_mean	61015	0.0421342	0.00692936	0.0285529	0.0557155	6.08054	1.20489e-09
12	33206539	rs35398283	C	T	T	ADDxATS_mean	61014	0.0492591	0.00810119	0.0333811	0.0651371	6.08048	1.20533e-09
13	29706954	rs144438499	G	C	C	ADDxATS_mean	60952	0.0625152	0.0102824	0.0423619	0.0826684	6.0798	1.21049e-09
11	59900575	rs4939314	T	C	C	ADDxATS_mean	60753	0.0143	0.00235219	0.00968975	0.0189102	6.07943	1.21329e-09
4	90942366	rs12505413	T	C	C	ADDxATS_mean	61035	0.0420816	0.00692267	0.0285134	0.0556498	6.07881	1.2179e-09
11	59882306	rs581133	A	G	G	ADDxATS_mean	60901	0.0142037	0.00233752	0.00962224	0.0187851	6.0764	1.2364e-09
1	239686818	rs10925903	T	C	C	ADDxATS_mean	61063	0.0497521	0.00818825	0.0337035	0.0658008	6.07604	1.23914e-09
11	59909647	rs1863472	C	G	G	ADDxATS_mean	60771	0.0142822	0.00235163	0.0096731	0.0188913	6.07333	1.26026e-09
12	33176144	rs76907359	C	T	T	ADDxATS_mean	61041	0.0489905	0.00806839	0.0331767	0.0648042	6.0719	1.27147e-09
12	33198228	rs12820169	T	G	G	ADDxATS_mean	61039	0.0489333	0.00806136	0.0331333	0.0647332	6.0701	1.2858e-09
11	59900106	rs4939312	C	T	T	ADDxATS_mean	60754	0.0142718	0.00235218	0.00966164	0.018882	6.06748	1.30697e-09
12	33187218	rs35607659	G	A	A	ADDxATS_mean	61034	0.048901	0.00806066	0.0331024	0.0646996	6.06663	1.31392e-09
12	33196076	rs34040064	C	T	T	ADDxATS_mean	61037	0.0488883	0.00806172	0.0330876	0.064689	6.06426	1.33342e-09
7	108862937	rs1464813	T	G	G	ADDxATS_mean	60580	-0.021253	0.00350482	-0.0281224	-0.0143837	-6.06394	1.33609e-09
7	131006161	rs7793691	A	G	G	ADDxATS_mean	61083	0.026722	0.00440939	0.0180797	0.0353642	6.06024	1.3671e-09
14	103122736	rs8013188	A	G	G	ADDxATS_mean	60902	-0.0147138	0.00242837	-0.0194733	-0.00995424	-6.0591	1.37682e-09
4	90924069	rs28605216	C	G	G	ADDxATS_mean	61075	0.0433066	0.00714889	0.0292951	0.0573182	6.05781	1.38789e-09
12	33198755	rs35704969	A	G	G	ADDxATS_mean	61040	0.0487978	0.00805889	0.0330027	0.0645929	6.05515	1.41104e-09
11	59858036	rs2847663	C	G	G	ADDxATS_mean	61001	0.0141608	0.00233972	0.00957505	0.0187466	6.05235	1.43578e-09
12	33171336	rs12827502	C	T	T	ADDxATS_mean	61050	0.0487449	0.0080548	0.0329578	0.064532	6.05166	1.44192e-09
12	33171698	rs12827977	A	G	G	ADDxATS_mean	61049	0.0487413	0.00805484	0.0329541	0.0645285	6.05119	1.44616e-09
12	33162910	rs12827254	A	G	G	ADDxATS_mean	61049	0.0487269	0.00805374	0.0329419	0.064512	6.05022	1.45486e-09
4	90965244	rs35199879	G	T	T	ADDxATS_mean	61024	0.0418486	0.00691721	0.0282911	0.0554061	6.04993	1.45753e-09
12	33173242	rs34234620	C	T	T	ADDxATS_mean	61047	0.0487159	0.00805488	0.0329286	0.0645032	6.048	1.47507e-09
6	88608343	rs9450823	C	G	G	ADDxATS_mean	60994	0.0235583	0.00389591	0.0159225	0.0311941	6.04694	1.4848e-09
11	59903287	rs525794	A	G	G	ADDxATS_mean	60758	0.0141764	0.00234489	0.00958053	0.0187723	6.04567	1.49651e-09
11	59858497	rs2847664	G	A	A	ADDxATS_mean	60991	0.0141456	0.00234023	0.00955879	0.0187323	6.04452	1.50726e-09
12	33169043	rs34398102	A	C	C	ADDxATS_mean	61050	0.0486714	0.00805497	0.032884	0.0644589	6.04241	1.52707e-09
2	206558252	rs116391679	A	C	C	ADDxATS_mean	60818	0.0523247	0.00866597	0.0353397	0.0693097	6.03795	1.56986e-09
11	59857581	rs2583476	G	A	A	ADDxATS_mean	61083	0.0141394	0.0023419	0.00954937	0.0187295	6.03757	1.57347e-09
11	59866175	rs502419	G	A	A	ADDxATS_mean	61063	0.0140753	0.00233187	0.00950493	0.0186457	6.03606	1.58835e-09
11	59899911	rs483629	C	T	T	ADDxATS_mean	60717	0.0141616	0.00234631	0.00956289	0.0187602	6.03569	1.59204e-09
11	59911161	rs569046	C	G	G	ADDxATS_mean	60738	0.0141494	0.00234517	0.00955299	0.0187459	6.03345	1.61425e-09
11	26489071	rs2201335	C	G	G	ADDxATS_mean	60904	0.0272389	0.00451733	0.0183851	0.0360927	6.02987	1.65037e-09
11	59909610	rs493692	A	G	G	ADDxATS_mean	60747	0.014138	0.00234469	0.00954247	0.0187335	6.02979	1.65118e-09
4	90938776	rs36052106	G	A	A	ADDxATS_mean	61047	0.04165	0.00691072	0.0281053	0.0551948	6.02688	1.68113e-09
4	90938672	rs58486385	C	A	A	ADDxATS_mean	61055	0.0416427	0.00691196	0.0280955	0.0551899	6.02474	1.70352e-09
12	33131912	rs71457666	G	A	A	ADDxATS_mean	61009	0.0479204	0.00795786	0.0323233	0.0635176	6.02177	1.73502e-09
4	90938536	rs57708581	C	T	T	ADDxATS_mean	61043	0.0417868	0.00694151	0.0281817	0.0553919	6.01984	1.75579e-09
10	101343317	rs17578234	C	T	T	ADDxATS_mean	60772	0.01766	0.00293453	0.0119085	0.0234116	6.01801	1.77576e-09
12	11931586	rs7311993	G	A	A	ADDxATS_mean	61083	0.0190877	0.00317594	0.012863	0.0253124	6.01009	1.86473e-09
9	24032281	rs4615671	C	T	T	ADDxATS_mean	61083	-0.0275523	0.00458454	-0.0365378	-0.0185667	-6.00982	1.86779e-09
6	88598307	rs7741678	G	A	A	ADDxATS_mean	60928	0.0235133	0.0039135	0.015843	0.0311837	6.00826	1.88587e-09
4	90940354	rs12503253	T	G	G	ADDxATS_mean	61044	0.0415328	0.00691433	0.0279809	0.0550846	6.00677	1.90321e-09
11	59862261	rs2847668	A	T	T	ADDxATS_mean	60918	0.0140526	0.0023399	0.00946652	0.0186388	6.00566	1.91635e-09
12	33124525	rs1909609	T	G	G	ADDxATS_mean	61074	0.0453657	0.00755473	0.0305587	0.0601728	6.00494	1.92476e-09
12	33129394	rs12829109	T	G	G	ADDxATS_mean	61031	0.0455663	0.00758969	0.0306908	0.0604418	6.00371	1.93945e-09
16	85235783	rs71386901	G	T	T	ADDxATS_mean	60972	-0.0520721	0.0086749	-0.0690746	-0.0350696	-6.00262	1.95253e-09
6	147390740	rs1105441	C	T	T	ADDxATS_mean	60987	0.0139504	0.00232446	0.00939449	0.0185062	6.00154	1.96552e-09
6	147391940	rs9399595	C	T	T	ADDxATS_mean	61003	0.0139823	0.0023304	0.00941481	0.0185498	5.99996	1.98471e-09
11	59906476	rs504272	T	C	C	ADDxATS_mean	60771	0.014074	0.0023457	0.00947648	0.0186715	5.99989	1.98563e-09
11	59913806	rs476722	T	C	C	ADDxATS_mean	60741	0.0140721	0.002346	0.00947404	0.0186702	5.99834	2.00469e-09
11	59914267	rs595481	T	C	C	ADDxATS_mean	60740	0.0140722	0.00234601	0.00947405	0.0186703	5.99833	2.00484e-09
11	59861814	rs2583471	G	A	A	ADDxATS_mean	60915	0.0140364	0.00234084	0.00944843	0.0186244	5.99631	2.02987e-09
11	59861983	rs2070970	C	T	T	ADDxATS_mean	60920	0.0140329	0.00234072	0.00944515	0.0186206	5.99511	2.04484e-09
12	33085614	rs12817339	C	T	T	ADDxATS_mean	61059	0.0452914	0.00755549	0.0304829	0.0600999	5.9945	2.05254e-09
11	59927039	rs17529983	G	A	A	ADDxATS_mean	61040	0.0140482	0.00234476	0.00945253	0.0186438	5.99131	2.09316e-09
6	147394880	rs6938185	T	A	A	ADDxATS_mean	61003	0.0139546	0.00233084	0.0093862	0.0185229	5.98692	2.15038e-09
11	59907399	rs534273	A	G	G	ADDxATS_mean	60772	0.0140431	0.00234564	0.00944569	0.0186404	5.98687	2.15109e-09
12	33167227	rs550294230	A	G	G	ADDxATS_mean	61057	0.0481721	0.00804947	0.0323954	0.0639488	5.98451	2.18251e-09
12	33112918	rs146505999	T	C	C	ADDxATS_mean	61067	0.0450676	0.00753305	0.0303031	0.0598321	5.98265	2.20758e-09
12	33110158	rs142147819	C	T	T	ADDxATS_mean	61070	0.0450494	0.00753133	0.0302882	0.0598105	5.98159	2.22192e-09
6	147391326	rs7751770	T	C	C	ADDxATS_mean	60795	0.0139437	0.00233272	0.00937168	0.0185158	5.97746	2.27907e-09
12	33100911	rs78911795	C	G	G	ADDxATS_mean	61068	0.0449882	0.00753733	0.0302153	0.0597611	5.96872	2.40443e-09
4	90968001	rs34404880	A	G	G	ADDxATS_mean	60713	0.0478418	0.00801928	0.0321243	0.0635593	5.96585	2.44708e-09
6	85799282	rs78261651	A	C	C	ADDxATS_mean	60971	0.0317639	0.00532572	0.0213257	0.0422021	5.96425	2.47111e-09
1	5082020	rs2334259	A	G	G	ADDxATS_mean	60775	0.0165461	0.0027747	0.0111077	0.0219844	5.96318	2.48735e-09
12	33101090	rs79019253	T	G	G	ADDxATS_mean	61077	0.0449133	0.00753317	0.0301485	0.059678	5.96207	2.50424e-09
10	101345366	rs1035209	C	T	T	ADDxATS_mean	61081	0.01737	0.00291406	0.0116586	0.0230815	5.96076	2.52442e-09
12	33117661	rs12830672	A	T	T	ADDxATS_mean	61075	0.0448901	0.00753273	0.0301262	0.059654	5.95935	2.54634e-09
11	59920231	rs11230161	C	A	A	ADDxATS_mean	60621	0.0140199	0.00235289	0.00940828	0.0186314	5.95858	2.55847e-09
12	33112671	rs142711602	G	C	C	ADDxATS_mean	61069	0.0448844	0.00753431	0.0301174	0.0596514	5.95734	2.5778e-09
11	59896901	rs11230153	G	T	T	ADDxATS_mean	60695	0.0140087	0.00235295	0.00939698	0.0186204	5.95366	2.63646e-09
7	64563864	rs375350094	G	T	T	ADDxATS_mean	60517	0.0658747	0.011068	0.0441818	0.0875677	5.95179	2.66674e-09
12	33107285	rs74344145	T	C	C	ADDxATS_mean	61076	0.044803	0.00753103	0.0300424	0.0595635	5.94912	2.71059e-09
12	33102167	rs71457664	T	C	C	ADDxATS_mean	61077	0.044801	0.00753099	0.0300406	0.0595615	5.94889	2.71436e-09
12	33103053	rs35285975	T	C	C	ADDxATS_mean	61077	0.044801	0.00753099	0.0300406	0.0595615	5.94889	2.71436e-09
12	33103985	rs35522863	T	G	G	ADDxATS_mean	61077	0.044801	0.00753099	0.0300406	0.0595615	5.94889	2.71436e-09
12	33121178	rs35481909	T	G	G	ADDxATS_mean	61076	0.0443278	0.00745387	0.0297185	0.0589371	5.94695	2.74659e-09
10	101347038	rs7476059	C	T	T	ADDxATS_mean	61025	0.0173492	0.00291976	0.0116266	0.0230718	5.94199	2.83108e-09
11	59860178	rs502581	G	T	T	ADDxATS_mean	60894	0.0138862	0.00233764	0.00930446	0.0184679	5.94024	2.86151e-09
1	239711522	rs77127097	A	G	G	ADDxATS_mean	61073	0.0481567	0.00810844	0.0322644	0.0640489	5.93908	2.88169e-09
6	31237461	rs72502556	G	A	A	ADDxATS_mean	60545	0.0214479	0.00361291	0.0143668	0.0285291	5.93648	2.92786e-09
4	90952211	rs28378999	G	A	A	ADDxATS_mean	61045	0.0409543	0.00690077	0.027429	0.0544795	5.93474	2.95901e-09
12	33094713	rs117287158	G	A	A	ADDxATS_mean	61072	0.0447024	0.00753638	0.0299314	0.0594735	5.93156	3.01689e-09
12	33082627	rs35450858	C	T	T	ADDxATS_mean	61063	0.044694	0.0075368	0.0299221	0.0594658	5.9301	3.04371e-09
11	59907097	rs510518	A	G	G	ADDxATS_mean	60778	0.0139129	0.00234675	0.00931332	0.0185124	5.92856	3.07239e-09
11	59914726	rs583296	T	C	C	ADDxATS_mean	61043	0.0138578	0.00233809	0.00927526	0.0184404	5.92698	3.10206e-09
11	59858712	rs556917	A	T	T	ADDxATS_mean	60946	0.0138505	0.00233727	0.00926953	0.0184315	5.92593	3.122e-09
1	239712029	rs12071889	T	C	C	ADDxATS_mean	61083	0.0478803	0.00809236	0.0320196	0.0637411	5.91673	3.30157e-09
12	33123890	rs17623138	G	A	A	ADDxATS_mean	61072	0.0440893	0.00745484	0.0294781	0.0587006	5.91419	3.35285e-09
12	33206148	rs71457681	C	T	T	ADDxATS_mean	61008	0.0477241	0.0080714	0.0319045	0.0635438	5.91274	3.38238e-09
6	31239616	rs1050445	C	A	A	ADDxATS_mean	60544	0.0213911	0.00361986	0.0142963	0.0284859	5.90937	3.4525e-09
8	34005770	rs10095557	A	G	G	ADDxATS_mean	60889	0.0392338	0.00664921	0.0262016	0.052266	5.90052	3.64274e-09
10	101343880	rs17493485	T	C	C	ADDxATS_mean	60972	0.0171737	0.00291148	0.0114673	0.0228801	5.89862	3.68479e-09
6	147389450	rs6570788	C	A	A	ADDxATS_mean	60870	0.0137282	0.0023279	0.00916559	0.0182908	5.89724	3.71587e-09
6	85805903	rs76310293	C	T	T	ADDxATS_mean	60997	0.0312597	0.00530166	0.0208686	0.0416507	5.89621	3.73894e-09
11	59919165	rs11230160	C	T	T	ADDxATS_mean	60615	0.0138642	0.0023516	0.00925518	0.0184733	5.89566	3.75168e-09
11	59915129	rs558375	C	T	T	ADDxATS_mean	60637	0.0138468	0.00234874	0.00924339	0.0184503	5.89543	3.7568e-09
11	5973494	rs11039856	C	T	T	ADDxATS_mean	60597	0.0151985	0.00257963	0.0101425	0.0202545	5.89173	3.84175e-09
1	239710638	rs112327988	A	G	G	ADDxATS_mean	61055	0.0478608	0.00812357	0.0319389	0.0637827	5.8916	3.84485e-09
11	59924959	rs920573	G	A	A	ADDxATS_mean	60629	0.0138465	0.00235161	0.0092374	0.0184555	5.88808	3.92751e-09
11	59923194	rs10897009	G	A	A	ADDxATS_mean	60621	0.0138363	0.00235119	0.00922803	0.0184445	5.88479	4.00647e-09
11	59918837	rs684961	G	A	A	ADDxATS_mean	60597	0.0138059	0.00234642	0.00920696	0.0184048	5.8838	4.03061e-09
14	43874706	rs62000178	C	T	T	ADDxATS_mean	60694	0.0300692	0.00511055	0.0200527	0.0400857	5.88375	4.03174e-09
11	59916749	rs617916	A	G	G	ADDxATS_mean	60602	0.013804	0.00234639	0.00920516	0.0184028	5.88309	4.04796e-09
17	57279320	rs8067347	G	A	A	ADDxATS_mean	60642	0.0613454	0.0104275	0.0409078	0.081783	5.88302	4.04953e-09
6	85805573	rs1853907	G	C	C	ADDxATS_mean	61002	0.0311812	0.00530083	0.0207918	0.0415706	5.88232	4.06653e-09
6	85804399	rs55897238	C	T	T	ADDxATS_mean	61001	0.0311808	0.00530087	0.0207912	0.0415703	5.88219	4.06971e-09
6	85805347	rs1853906	G	C	C	ADDxATS_mean	61001	0.0311808	0.00530087	0.0207912	0.0415703	5.88219	4.06971e-09
12	33129300	rs12827789	G	C	C	ADDxATS_mean	61028	0.0440607	0.00749119	0.0293782	0.0587432	5.88167	4.08253e-09
1	239704872	rs113756689	C	T	T	ADDxATS_mean	61062	0.0477608	0.00812071	0.0318445	0.0636771	5.88135	4.0904e-09
11	59916253	rs1315491	A	T	T	ADDxATS_mean	60579	0.0138057	0.00234765	0.00920439	0.018407	5.88065	4.10789e-09
11	59918162	rs688030	C	A	A	ADDxATS_mean	60604	0.0137972	0.00234639	0.00919839	0.0183961	5.88019	4.1194e-09
12	11939528	rs10491990	G	A	A	ADDxATS_mean	60494	0.019256	0.00327482	0.0128374	0.0256745	5.88	4.12411e-09
12	33097430	rs35687751	A	G	G	ADDxATS_mean	61083	0.0442172	0.00752004	0.0294782	0.0589562	5.87992	4.12591e-09
6	147402879	rs2328803	A	T	T	ADDxATS_mean	60736	0.0136847	0.00232822	0.00912152	0.018248	5.87778	4.17968e-09
21	47524380	rs2330396	C	A	A	ADDxATS_mean	60548	0.0137504	0.00233979	0.00916451	0.0183363	5.87678	4.2051e-09
11	59927484	rs602396	T	A	A	ADDxATS_mean	60644	0.0137853	0.00234661	0.00918606	0.0183846	5.87458	4.26128e-09
11	59926256	rs107903	C	T	T	ADDxATS_mean	60620	0.0137852	0.00234662	0.00918592	0.0183845	5.87451	4.26312e-09
10	101346609	rs2193352	A	G	G	ADDxATS_mean	61083	0.0171222	0.0029156	0.0114077	0.0228367	5.87261	4.31191e-09
10	113436742	rs113954296	A	G	G	ADDxATS_mean	60993	0.0463337	0.00789146	0.0308667	0.0618007	5.87138	4.34425e-09
19	41436814	rs77573739	A	T	T	ADDxATS_mean	60563	0.0378749	0.00645126	0.0252307	0.0505191	5.87093	4.35599e-09
11	59923991	rs652354	C	T	T	ADDxATS_mean	60622	0.0137711	0.00234639	0.00917226	0.01837	5.86905	4.40565e-09
10	101344167	rs17578367	G	A	A	ADDxATS_mean	60982	0.0171225	0.00291774	0.0114038	0.0228412	5.86842	4.42229e-09
10	101343705	rs61871279	C	T	T	ADDxATS_mean	60814	0.0171668	0.00292589	0.0114322	0.0229015	5.86723	4.45429e-09
12	33130139	rs16920459	T	C	C	ADDxATS_mean	61020	0.0439399	0.00749319	0.0292535	0.0586263	5.86397	4.54251e-09
4	90923554	rs12507661	C	T	T	ADDxATS_mean	61038	0.0403814	0.0068868	0.0268835	0.0538793	5.86359	4.55284e-09
12	33130471	rs36007051	G	A	A	ADDxATS_mean	61017	0.0439313	0.00749337	0.0292445	0.058618	5.86268	4.57781e-09
6	88611793	rs6918951	T	C	C	ADDxATS_mean	60651	0.0225143	0.00384086	0.0149863	0.0300422	5.86179	4.60274e-09
6	85802481	rs78335147	C	A	A	ADDxATS_mean	60991	0.0310748	0.00530271	0.0206817	0.0414679	5.86017	4.64768e-09
10	113713751	rs118075748	A	G	G	ADDxATS_mean	60756	0.056964	0.00974518	0.0378638	0.0760642	5.84535	5.0807e-09
12	33167584	rs376524291	A	C	C	ADDxATS_mean	60580	0.0470187	0.00804468	0.0312514	0.062786	5.8447	5.10083e-09
6	85818377	rs17591395	A	G	G	ADDxATS_mean	61058	0.030923	0.00529311	0.0205487	0.0412973	5.84212	5.18012e-09
9	113083182	rs16914942	C	A	A	ADDxATS_mean	61033	0.0231496	0.0039656	0.0153771	0.030922	5.8376	5.32256e-09
10	113315230	rs74715837	A	C	C	ADDxATS_mean	61001	0.045666	0.00782334	0.0303326	0.0609995	5.83715	5.33687e-09
2	32295379	rs189699290	C	T	T	ADDxATS_mean	60657	0.0326861	0.00560251	0.0217054	0.0436668	5.83419	5.43275e-09
11	59916905	rs606588	G	T	T	ADDxATS_mean	60617	0.0136945	0.00234766	0.00909322	0.0182959	5.83328	5.46229e-09
4	90931189	rs13128389	G	A	A	ADDxATS_mean	61054	0.040132	0.00688017	0.0266471	0.0536169	5.833	5.47144e-09
8	33968571	rs2729981	C	G	G	ADDxATS_mean	60842	0.016196	0.00277771	0.0107518	0.0216403	5.83072	5.54664e-09
21	47524956	rs9975268	T	C	C	ADDxATS_mean	60516	0.0136356	0.00234077	0.00904777	0.0182234	5.82526	5.73105e-09
7	3787108	rs73672158	C	G	G	ADDxATS_mean	60845	0.0188451	0.00323514	0.0125043	0.0251858	5.82511	5.73618e-09
6	85810193	rs55983666	C	G	G	ADDxATS_mean	61043	0.0308233	0.00529349	0.0204482	0.0411983	5.82287	5.81349e-09
4	90933261	rs13142435	A	T	T	ADDxATS_mean	61051	0.0400677	0.00688144	0.0265803	0.0535551	5.82258	5.8237e-09
6	85815695	rs75867809	T	C	C	ADDxATS_mean	61048	0.0308258	0.00529424	0.0204493	0.0412023	5.82252	5.82563e-09
4	90932286	rs35336389	C	A	A	ADDxATS_mean	61055	0.0400527	0.00687952	0.0265691	0.0535363	5.82202	5.84306e-09
4	90925540	rs66901971	G	T	T	ADDxATS_mean	61054	0.0400426	0.00687954	0.0265589	0.0535262	5.82053	5.89527e-09
7	64456337	rs77940633	G	A	A	ADDxATS_mean	61083	0.0540701	0.00929376	0.0358547	0.0722856	5.8179	5.98896e-09
12	114828682	rs61225416	G	A	A	ADDxATS_mean	61083	-0.0149877	0.00257706	-0.0200386	-0.00993674	-5.81581	6.06397e-09
4	90923866	rs12507751	C	T	T	ADDxATS_mean	61055	0.0400212	0.00688232	0.0265322	0.0535103	5.81508	6.09048e-09
9	113083040	rs76086591	T	C	C	ADDxATS_mean	61083	0.0229919	0.00395386	0.0152425	0.0307413	5.81504	6.09191e-09
12	33126857	rs34507151	A	G	G	ADDxATS_mean	61062	0.0433943	0.00746268	0.0287677	0.0580209	5.81484	6.09924e-09
9	113116448	rs140774777	T	A	A	ADDxATS_mean	60506	0.0252284	0.00434277	0.0167168	0.0337401	5.8093	6.30496e-09
4	90927696	rs9968500	T	A	A	ADDxATS_mean	61057	0.0399685	0.00688016	0.0264836	0.0534533	5.80924	6.3069e-09
4	90924567	rs6857824	G	T	T	ADDxATS_mean	61056	0.0399583	0.00688018	0.0264734	0.0534432	5.80775	6.36313e-09
16	57324820	rs146701682	T	C	C	ADDxATS_mean	61051	-0.044353	0.007638	-0.0593232	-0.0293828	-5.80689	6.3959e-09
5	35827572	rs535725705	A	G	G	ADDxATS_mean	60988	0.0655423	0.0112873	0.0434197	0.0876649	5.80675	6.40128e-09
6	88611850	rs6903270	C	T	T	ADDxATS_mean	60641	0.0222855	0.00383892	0.0147614	0.0298097	5.80516	6.46244e-09
4	90929673	rs13119514	C	T	T	ADDxATS_mean	61055	0.0399018	0.00688295	0.0264115	0.0533921	5.7972	6.77626e-09
18	72129534	rs2346058	G	A	G	ADDxATS_mean	61012	0.0134078	0.00231404	0.00887238	0.0179433	5.79411	6.90195e-09
11	59916087	rs1316005	A	G	G	ADDxATS_mean	60583	0.0136046	0.00234873	0.00900121	0.0182081	5.79234	6.97551e-09
11	60008151	rs1019671	T	C	C	ADDxATS_mean	60723	0.0136304	0.00235702	0.00901077	0.0182501	5.78291	7.37763e-09
6	31239172	rs72558143	C	T	T	ADDxATS_mean	60719	0.0207755	0.00359324	0.0137329	0.0278181	5.78183	7.42515e-09
7	131009286	rs73487038	T	C	C	ADDxATS_mean	61048	0.0256163	0.00443084	0.016932	0.0343006	5.78136	7.44596e-09
5	29584304	rs144594917	A	G	G	ADDxATS_mean	60789	-0.0645095	0.0111677	-0.0863978	-0.0426212	-5.77644	7.66695e-09
12	33233538	rs35102750	C	T	T	ADDxATS_mean	60957	0.0471067	0.00815602	0.0311212	0.0630922	5.7757	7.70055e-09
11	59902799	rs61901691	C	T	T	ADDxATS_mean	60686	0.0136449	0.00236349	0.0090125	0.0182772	5.77318	7.81686e-09
5	57308952	rs182747261	T	C	C	ADDxATS_mean	60718	-0.0517491	0.00896593	-0.069322	-0.0341761	-5.77174	7.88368e-09
6	88577115	rs9342127	A	G	G	ADDxATS_mean	60632	0.0229455	0.00397615	0.0151524	0.0307386	5.77079	7.92818e-09
8	81382914	rs74450443	G	A	A	ADDxATS_mean	60785	0.0642996	0.0111457	0.0424544	0.0861448	5.769	8.01282e-09
3	53981291	rs150822152	C	T	T	ADDxATS_mean	60616	0.0402591	0.00698116	0.0265763	0.053942	5.76682	8.11711e-09
13	29690839	rs149727638	G	A	A	ADDxATS_mean	60953	0.0586514	0.0101741	0.0387106	0.0785921	5.7648	8.215e-09
2	208002228	rs77134429	C	T	T	ADDxATS_mean	61083	0.0304694	0.0052881	0.0201049	0.0408339	5.76187	8.35838e-09
11	59906972	rs7124974	G	T	T	ADDxATS_mean	60683	0.013617	0.00236363	0.00898441	0.0182497	5.76107	8.39838e-09
6	85818769	rs55901488	A	C	C	ADDxATS_mean	61083	0.0304361	0.00528341	0.0200808	0.0407914	5.7607	8.41686e-09
13	29688364	rs117369272	T	C	C	ADDxATS_mean	60946	0.0584708	0.0101511	0.038575	0.0783666	5.76004	8.44968e-09
13	29660905	rs140626440	C	T	T	ADDxATS_mean	60890	0.0616412	0.0107041	0.0406616	0.0826209	5.75866	8.51912e-09
11	59928672	rs11605427	G	C	C	ADDxATS_mean	60929	0.0135483	0.00235301	0.00893645	0.0181601	5.75784	8.56065e-09
20	8663393	rs112747763	G	T	T	ADDxATS_mean	61083	-0.0329679	0.00572609	-0.0441908	-0.0217449	-5.75748	8.57843e-09
11	98285848	rs72984797	C	T	T	ADDxATS_mean	60999	0.0400822	0.00696263	0.0264357	0.0537287	5.75676	8.61546e-09
11	59932579	rs7926954	G	A	A	ADDxATS_mean	60946	0.0135436	0.00235264	0.00893248	0.0181547	5.75675	8.61577e-09
16	11524468	rs144136783	G	A	A	ADDxATS_mean	60731	-0.0606826	0.010545	-0.0813504	-0.0400148	-5.75465	8.72385e-09
9	112299008	rs58522556	A	G	G	ADDxATS_mean	61025	-0.0137612	0.0023917	-0.0184488	-0.00907354	-5.75372	8.77147e-09
9	112299684	rs10816830	C	G	G	ADDxATS_mean	61027	-0.0137604	0.00239167	-0.018448	-0.00907279	-5.75346	8.78528e-09
2	208000279	rs114283778	C	A	A	ADDxATS_mean	61023	0.030506	0.00530227	0.0201138	0.0408983	5.75339	8.7888e-09
4	122473217	rs116113330	A	G	G	ADDxATS_mean	60690	0.0626751	0.0108988	0.0413138	0.0840363	5.75064	8.93308e-09
12	99285293	rs11612612	T	C	C	ADDxATS_mean	60941	0.0516923	0.00898967	0.0340728	0.0693117	5.75018	8.95707e-09
11	59865671	rs2847655	T	C	C	ADDxATS_mean	60627	0.01353	0.00235352	0.00891719	0.0181428	5.74883	9.02933e-09
6	147381214	rs9377044	G	C	C	ADDxATS_mean	60679	0.0134011	0.00233186	0.00883075	0.0179715	5.74696	9.12946e-09
12	99302859	rs11608709	T	G	G	ADDxATS_mean	61083	0.0510284	0.00888058	0.0336228	0.068434	5.74607	9.17761e-09
9	112298583	rs12685609	G	A	A	ADDxATS_mean	61013	-0.013739	0.00239252	-0.0184282	-0.00904976	-5.74249	9.37349e-09
6	31242900	rs28481932	A	G	G	ADDxATS_mean	61043	0.0204657	0.00356506	0.0134783	0.0274531	5.74064	9.47659e-09
2	208003676	rs6728870	C	T	T	ADDxATS_mean	61075	0.0303929	0.00529569	0.0200135	0.0407723	5.73918	9.55846e-09
7	125881373	rs75475294	G	C	C	ADDxATS_mean	61071	0.0422027	0.00735427	0.0277886	0.0566168	5.73853	9.59548e-09
9	112298230	rs7870600	A	G	G	ADDxATS_mean	61013	-0.0137286	0.00239237	-0.0184176	-0.00903968	-5.73851	9.59639e-09
10	113449231	rs17129105	T	G	G	ADDxATS_mean	61039	0.0447573	0.00780482	0.0294601	0.0600544	5.73457	9.82212e-09
11	60005424	rs72920867	T	C	C	ADDxATS_mean	60772	0.013491	0.00235354	0.00887817	0.0181039	5.73222	9.95912e-09
1	20918337	rs12092374	T	G	G	ADDxATS_mean	60660	0.0299658	0.00523577	0.0197039	0.0402278	5.72329	1.04969e-08
4	6226203	rs4535400	A	C	C	ADDxATS_mean	60862	0.0412248	0.0072071	0.0270991	0.0553504	5.72003	1.07004e-08
10	63565062	rs151329382	C	T	T	ADDxATS_mean	60870	0.0645906	0.0112985	0.042446	0.0867353	5.71674	1.09091e-08
11	59993346	rs1349667	T	A	A	ADDxATS_mean	60549	0.0134799	0.00235875	0.00885679	0.0181029	5.71482	1.10332e-08
3	44191989	rs183002551	A	T	T	ADDxATS_mean	60643	0.0597262	0.0104522	0.0392403	0.080212	5.71424	1.10709e-08
11	59991333	rs11826180	T	C	C	ADDxATS_mean	60505	0.0134657	0.00235857	0.00884298	0.0180884	5.70926	1.14001e-08
6	115076348	rs72949828	G	A	A	ADDxATS_mean	61083	0.0544138	0.00953249	0.0357304	0.0730971	5.70824	1.14674e-08
6	147382042	rs7769459	T	C	C	ADDxATS_mean	60706	0.0133383	0.00233776	0.00875638	0.0179202	5.70559	1.16479e-08
11	60001325	rs1426250	A	G	G	ADDxATS_mean	60768	0.0134286	0.00235398	0.0088149	0.0180424	5.70464	1.17131e-08
6	88576801	rs4311490	T	C	C	ADDxATS_mean	60574	0.0226595	0.00397473	0.0148692	0.0304499	5.70091	1.19724e-08
4	6221897	rs4234724	T	C	C	ADDxATS_mean	61014	0.0391747	0.00687369	0.0257025	0.0526469	5.69922	1.20911e-08
11	59859609	rs2847667	C	T	T	ADDxATS_mean	60817	0.0134097	0.00235299	0.00879791	0.0180215	5.699	1.21066e-08
6	88576981	rs6935448	C	T	T	ADDxATS_mean	60612	0.0226369	0.00397426	0.0148475	0.0304263	5.6959	1.23292e-08
6	88576724	rs4307145	T	C	C	ADDxATS_mean	60599	0.0226281	0.00397481	0.0148376	0.0304186	5.69288	1.25491e-08
6	88576741	rs4307146	T	C	C	ADDxATS_mean	60599	0.0226281	0.00397481	0.0148376	0.0304186	5.69288	1.25491e-08
2	58767483	rs182067160	A	G	G	ADDxATS_mean	60840	0.0606888	0.0106614	0.0397929	0.0815847	5.69241	1.25836e-08
12	33221094	rs35368507	T	G	G	ADDxATS_mean	60974	0.0465769	0.00818574	0.0305332	0.0626207	5.69001	1.27614e-08
11	59989430	rs2081547	C	T	T	ADDxATS_mean	60700	0.013391	0.00235453	0.00877625	0.0180058	5.68736	1.29612e-08
12	33216233	rs71441000	G	A	A	ADDxATS_mean	60980	0.0465331	0.00818537	0.0304901	0.0625761	5.68492	1.31472e-08
12	33217238	rs12827744	C	G	G	ADDxATS_mean	60975	0.046533	0.00818558	0.0304896	0.0625765	5.68476	1.31597e-08
12	33216813	rs36068640	G	T	T	ADDxATS_mean	60981	0.0465315	0.00818532	0.0304885	0.0625744	5.68474	1.31606e-08
12	33216915	rs35848741	A	C	C	ADDxATS_mean	60981	0.0465315	0.00818532	0.0304885	0.0625744	5.68474	1.31606e-08
12	33216921	rs35681913	G	A	A	ADDxATS_mean	60981	0.0465315	0.00818532	0.0304885	0.0625744	5.68474	1.31606e-08
7	124090644	rs117204380	A	G	G	ADDxATS_mean	61083	0.0606308	0.0106666	0.0397246	0.081537	5.68417	1.32049e-08
11	95240624	rs4753681	C	G	G	ADDxATS_mean	60774	0.0134832	0.00237312	0.008832	0.0181345	5.68164	1.34017e-08
11	59982470	rs11603507	T	A	A	ADDxATS_mean	60677	0.0133758	0.00235442	0.0087612	0.0179903	5.68114	1.34408e-08
19	13147100	rs62109899	G	A	A	ADDxATS_mean	61083	-0.0317671	0.00559187	-0.0427269	-0.0208072	-5.68094	1.34562e-08
11	59996266	rs11601689	G	C	C	ADDxATS_mean	60710	0.0133728	0.00235415	0.00875874	0.0179868	5.68052	1.34899e-08
11	59984676	rs56273223	A	C	C	ADDxATS_mean	60681	0.0133742	0.00235439	0.00875964	0.0179887	5.68051	1.34903e-08
11	59998963	rs2015475	A	C	C	ADDxATS_mean	60713	0.013371	0.0023541	0.008757	0.0179849	5.67985	1.35426e-08
11	59996994	rs11230201	C	G	G	ADDxATS_mean	60712	0.0133706	0.00235411	0.00875666	0.0179846	5.67969	1.35555e-08
12	113286112	rs7313560	A	G	G	ADDxATS_mean	60960	0.0337624	0.00594578	0.0221089	0.0454159	5.67838	1.36592e-08
11	59986333	rs1820428	A	T	T	ADDxATS_mean	60685	0.013368	0.00235431	0.00875365	0.0179824	5.6781	1.36823e-08
11	59986399	rs4492839	T	A	A	ADDxATS_mean	60685	0.013368	0.00235431	0.00875365	0.0179824	5.6781	1.36823e-08
7	108930349	rs1541338	G	A	A	ADDxATS_mean	60897	-0.0201151	0.00354354	-0.0270603	-0.0131699	-5.67657	1.38048e-08
11	60000574	rs7936120	T	A	A	ADDxATS_mean	60708	0.013363	0.00235426	0.00874875	0.0179773	5.6761	1.38425e-08
11	59986817	rs56357056	A	G	G	ADDxATS_mean	60685	0.0133627	0.00235422	0.00874853	0.0179769	5.67608	1.38445e-08
12	114827683	rs17674849	C	T	T	ADDxATS_mean	60922	-0.0147355	0.00259648	-0.0198245	-0.00964651	-5.67519	1.39159e-08
11	59980315	rs11230194	C	G	G	ADDxATS_mean	60675	0.0133584	0.00235395	0.00874478	0.0179721	5.6749	1.39398e-08
11	59976111	rs7932740	G	A	A	ADDxATS_mean	60679	0.0133616	0.00235462	0.00874661	0.0179765	5.67463	1.39622e-08
11	59981801	rs4939320	T	C	C	ADDxATS_mean	60671	0.0133598	0.0023545	0.00874507	0.0179745	5.67416	1.40007e-08
11	59975165	rs7928895	G	A	A	ADDxATS_mean	60680	0.0133533	0.00235456	0.00873846	0.0179682	5.67125	1.42399e-08
11	59939307	rs610932	G	T	T	ADDxATS_mean	61083	0.0132945	0.00234495	0.00869847	0.0178905	5.6694	1.43939e-08
7	3824141	rs12540241	T	A	A	ADDxATS_mean	60537	0.0167819	0.00296026	0.0109799	0.0225839	5.66908	1.4422e-08
4	124406883	rs13150525	C	A	A	ADDxATS_mean	60760	-0.015648	0.00276057	-0.0210586	-0.0102374	-5.6684	1.44788e-08
11	59975078	rs7929589	C	T	T	ADDxATS_mean	60670	0.0133434	0.00235479	0.00872811	0.0179587	5.6665	1.46398e-08
11	59859576	rs2847666	A	G	G	ADDxATS_mean	60816	0.0133262	0.00235322	0.00871392	0.0179384	5.66294	1.4947e-08
12	33234132	rs35464908	C	A	A	ADDxATS_mean	60938	0.046362	0.00818696	0.0303159	0.0624081	5.66291	1.49497e-08
3	174775570	rs13319550	A	G	G	ADDxATS_mean	60826	0.0282035	0.0049832	0.0184366	0.0379704	5.65971	1.52305e-08
4	139457474	rs1593540	G	C	C	ADDxATS_mean	60915	0.0146382	0.00258687	0.00956808	0.0197084	5.65867	1.53232e-08
9	113131163	rs1327533	T	G	G	ADDxATS_mean	61083	0.0230947	0.00408133	0.0150955	0.031094	5.65863	1.53268e-08
11	59856028	rs1441586	T	C	C	ADDxATS_mean	60794	0.0132733	0.00234594	0.0086753	0.0178712	5.65796	1.53865e-08
9	112180618	rs117634605	T	C	C	ADDxATS_mean	61083	-0.0302539	0.00534946	-0.0407386	-0.0197691	-5.6555	1.56082e-08
11	59981218	rs1426253	A	C	C	ADDxATS_mean	60671	0.0133069	0.00235473	0.00869171	0.0179221	5.65113	1.60105e-08
9	125386543	rs16911978	T	G	G	ADDxATS_mean	61083	0.0318386	0.00563506	0.0207941	0.0428831	5.6501	1.61065e-08
4	90920775	rs60912832	C	A	A	ADDxATS_mean	61015	0.0385004	0.00681498	0.0251432	0.0518575	5.64937	1.61751e-08
12	12734261	rs117917861	G	A	A	ADDxATS_mean	61083	0.0367607	0.00650843	0.0240045	0.049517	5.64818	1.62877e-08
12	33213747	rs1392335	G	A	A	ADDxATS_mean	60988	0.0460956	0.00816293	0.0300966	0.0620947	5.64694	1.64051e-08
11	59923508	rs983392	A	G	G	ADDxATS_mean	60543	0.0133427	0.0023629	0.00871147	0.0179739	5.64674	1.64252e-08
4	139448580	rs1450458	C	T	T	ADDxATS_mean	61008	0.016695	0.00295734	0.0108987	0.0224913	5.64526	1.65658e-08
12	33234025	rs35077684	G	A	A	ADDxATS_mean	60949	0.0461884	0.00818672	0.0301427	0.062234	5.64187	1.68961e-08
2	43653000	rs11124936	C	G	G	ADDxATS_mean	60954	-0.0134403	0.00238239	-0.0181097	-0.0087709	-5.64151	1.69306e-08
12	33224430	rs71457684	G	T	T	ADDxATS_mean	60971	0.0462797	0.00820372	0.0302007	0.0623587	5.64131	1.69511e-08
4	139451350	rs299148	C	T	T	ADDxATS_mean	61083	0.016742	0.00296779	0.0109253	0.0225588	5.64125	1.6956e-08
3	118806101	rs55923630	A	T	T	ADDxATS_mean	60973	-0.0143652	0.00254645	-0.0193561	-0.0093742	-5.64125	1.69568e-08
3	152609100	rs16864671	T	C	C	ADDxATS_mean	60695	0.02824	0.00500673	0.018427	0.038053	5.6404	1.70405e-08
12	33090604	rs12827119	C	T	T	ADDxATS_mean	61061	0.0420809	0.00746065	0.0274583	0.0567035	5.64038	1.70423e-08
12	33232799	rs12811054	C	T	T	ADDxATS_mean	60964	0.0461574	0.0081861	0.030113	0.0622019	5.63851	1.72281e-08
12	114826779	rs111702238	G	A	A	ADDxATS_mean	60913	-0.0146369	0.00259601	-0.019725	-0.0095488	-5.63822	1.72571e-08
9	113139726	rs41278431	T	A	A	ADDxATS_mean	60780	0.024294	0.00431076	0.0158451	0.032743	5.63567	1.75149e-08
3	15982907	rs113481293	G	A	A	ADDxATS_mean	61025	-0.0204322	0.00362632	-0.0275396	-0.0133247	-5.6344	1.76443e-08
14	103117673	rs4900549	C	T	T	ADDxATS_mean	60901	-0.0138232	0.00245341	-0.0186318	-0.00901463	-5.63429	1.76557e-08
11	59961486	rs11230180	G	T	T	ADDxATS_mean	60599	0.0132576	0.00235318	0.00864546	0.0178698	5.63391	1.7695e-08
6	31237897	rs2234776	C	T	T	ADDxATS_mean	60916	0.0201186	0.00357137	0.0131188	0.0271183	5.63329	1.77579e-08
12	33231387	rs35258267	T	C	C	ADDxATS_mean	60968	0.0461068	0.00818721	0.0300602	0.0621535	5.63157	1.79362e-08
11	59959843	rs1834550	T	C	C	ADDxATS_mean	60608	0.0132489	0.00235302	0.00863703	0.0178607	5.63058	1.80402e-08
4	6212657	rs143178831	C	T	T	ADDxATS_mean	61020	0.0389846	0.00692499	0.0254118	0.0525573	5.62955	1.81474e-08
11	59961427	rs10897011	G	A	A	ADDxATS_mean	60609	0.0132448	0.00235298	0.00863307	0.0178566	5.62896	1.821e-08
4	139451447	rs299149	A	G	G	ADDxATS_mean	61079	0.0167062	0.00296791	0.0108892	0.0225232	5.62894	1.82111e-08
23	102590310	rs17285074	G	A	A	ADDxATS_mean	60764	0.0546609	0.00971078	0.0356282	0.0736937	5.62889	1.82169e-08
14	103123278	rs4906247	A	C	C	ADDxATS_mean	60797	-0.0138072	0.002453	-0.018615	-0.00899937	-5.62868	1.82395e-08
11	59962166	rs7926344	G	A	A	ADDxATS_mean	60606	0.0132439	0.00235314	0.00863188	0.017856	5.6282	1.82897e-08
11	59959969	rs1834551	G	A	A	ADDxATS_mean	60611	0.0132399	0.00235298	0.0086282	0.0178517	5.62689	1.84293e-08
11	59962189	rs7926354	G	A	A	ADDxATS_mean	60599	0.0132368	0.00235333	0.0086244	0.0178493	5.62474	1.86608e-08
16	87297544	rs78886091	C	G	G	ADDxATS_mean	60588	0.0336396	0.00598154	0.021916	0.0453632	5.6239	1.87516e-08
12	33216320	rs35412932	C	T	T	ADDxATS_mean	60979	0.046106	0.00819873	0.0300367	0.0621752	5.62355	1.87892e-08
1	102644901	rs67604486	A	T	T	ADDxATS_mean	60878	0.0213701	0.00380036	0.0139215	0.0288186	5.62317	1.88302e-08
19	3090719	rs75020370	C	T	T	ADDxATS_mean	61083	-0.0153625	0.00273247	-0.020718	-0.0100069	-5.62219	1.89372e-08
7	20498129	rs10234655	C	T	T	ADDxATS_mean	60599	0.0136529	0.00242909	0.00889199	0.0184138	5.6206	1.91134e-08
16	82928128	rs11862361	T	C	C	ADDxATS_mean	60888	-0.0144246	0.00256654	-0.0194549	-0.00939425	-5.62024	1.91527e-08
11	59965725	rs11230183	C	T	T	ADDxATS_mean	60602	0.0132237	0.00235319	0.00861159	0.0178359	5.61951	1.92342e-08
11	59961786	rs7926729	C	T	T	ADDxATS_mean	60597	0.0132216	0.00235369	0.00860846	0.0178348	5.61739	1.94711e-08
12	33219437	rs34016804	G	C	C	ADDxATS_mean	60974	0.0460619	0.00819993	0.0299903	0.0621334	5.61735	1.94747e-08
12	33222993	rs12828673	T	C	C	ADDxATS_mean	60974	0.0460619	0.00819993	0.0299903	0.0621334	5.61735	1.94747e-08
14	43912336	rs62000224	G	T	T	ADDxATS_mean	61083	0.0277473	0.00493996	0.0180652	0.0374295	5.61692	1.95236e-08
8	33693634	rs77922873	C	A	A	ADDxATS_mean	60715	0.0248096	0.00441812	0.0161502	0.0334689	5.61542	1.96944e-08
7	20497135	rs2188870	C	T	T	ADDxATS_mean	60751	0.0136227	0.0024262	0.0088674	0.0183779	5.61481	1.9763e-08
3	118796975	rs73185845	C	G	G	ADDxATS_mean	60966	-0.0142932	0.00254609	-0.0192834	-0.0093029	-5.61376	1.98838e-08
11	59964992	rs7116190	G	A	A	ADDxATS_mean	60605	0.0132067	0.00235319	0.00859454	0.0178189	5.61226	2.00576e-08
11	59965789	rs11230184	G	A	A	ADDxATS_mean	60605	0.0132067	0.00235319	0.00859454	0.0178189	5.61226	2.00576e-08
11	59957513	rs1834549	C	T	T	ADDxATS_mean	60619	0.0132073	0.00235346	0.00859461	0.01782	5.61187	2.01019e-08
11	59953313	rs1820430	C	G	G	ADDxATS_mean	60669	0.013203	0.00235271	0.00859175	0.0178142	5.61181	2.0109e-08
11	59958380	rs2081545	C	A	A	ADDxATS_mean	60618	0.0132056	0.00235346	0.0085929	0.0178183	5.61114	2.01875e-08
13	66979012	rs267329	T	A	A	ADDxATS_mean	60966	0.060205	0.0107298	0.039175	0.081235	5.61101	2.02015e-08
7	15149606	rs7792638	A	C	C	ADDxATS_mean	60690	-0.0132063	0.00235409	-0.0178202	-0.00859235	-5.60992	2.03296e-08
1	203209474	rs148541330	A	G	G	ADDxATS_mean	60653	0.0582053	0.0103758	0.0378691	0.0785414	5.60973	2.03523e-08
11	59936926	rs7933202	A	C	C	ADDxATS_mean	61067	0.013246	0.00236143	0.00861769	0.0178743	5.60932	2.03996e-08
11	59966295	rs2123314	T	C	C	ADDxATS_mean	60609	0.0131982	0.00235294	0.00858654	0.0178099	5.60925	2.04088e-08
11	95262710	rs60770536	C	T	T	ADDxATS_mean	60846	0.0131793	0.00235043	0.00857255	0.0177861	5.60718	2.06535e-08
11	59955357	rs1834557	G	A	A	ADDxATS_mean	60665	0.0131913	0.0023527	0.00858009	0.0178025	5.60688	2.069e-08
11	59967526	rs7933805	A	G	G	ADDxATS_mean	60615	0.013192	0.00235291	0.00858033	0.0178036	5.60665	2.07178e-08
11	59956938	rs56201148	C	T	T	ADDxATS_mean	60626	0.0131935	0.0023532	0.00858135	0.0178057	5.60664	2.07187e-08
8	34010268	rs147673148	C	T	T	ADDxATS_mean	60925	0.0390701	0.00697085	0.0254075	0.0527327	5.60479	2.0941e-08
11	60031270	rs7128450	C	G	G	ADDxATS_mean	61060	0.0131525	0.00234679	0.00855289	0.0177521	5.60446	2.098e-08
11	60031476	rs10736701	T	C	C	ADDxATS_mean	61060	0.0131525	0.00234679	0.00855289	0.0177521	5.60446	2.098e-08
11	95250406	rs10831362	C	A	A	ADDxATS_mean	60982	-0.0133324	0.00237928	-0.0179957	-0.00866912	-5.60356	2.10903e-08
6	40954700	rs1534994	C	T	T	ADDxATS_mean	61083	0.0355419	0.00634372	0.0231084	0.0479754	5.60268	2.11965e-08
3	88389079	rs190867976	A	G	G	ADDxATS_mean	60934	0.0658512	0.0117541	0.0428136	0.0888887	5.60242	2.1229e-08
7	123958058	rs13241533	A	C	C	ADDxATS_mean	60582	0.020393	0.00364219	0.0132545	0.0275316	5.59912	2.16378e-08
5	35827573	rs556058797	G	A	A	ADDxATS_mean	61057	0.0636044	0.0113613	0.0413365	0.0858722	5.59831	2.17377e-08
9	112166845	rs34302609	G	A	A	ADDxATS_mean	60865	-0.0361415	0.00645776	-0.0487985	-0.0234845	-5.5966	2.19537e-08
11	60033371	rs7930318	T	C	C	ADDxATS_mean	61072	0.0131329	0.00234728	0.00853234	0.0177335	5.59495	2.21631e-08
9	112279045	rs10759345	A	G	G	ADDxATS_mean	60652	-0.0134164	0.00239849	-0.0181173	-0.00871541	-5.59366	2.23282e-08
12	114823089	rs17731453	G	A	A	ADDxATS_mean	60748	-0.0144695	0.00258772	-0.0195414	-0.00939768	-5.5916	2.25945e-08
21	43777220	rs178739	A	G	G	ADDxATS_mean	61062	-0.0160209	0.0028652	-0.0216366	-0.0104053	-5.59156	2.25996e-08
11	95261764	rs2212957	T	A	A	ADDxATS_mean	60859	0.0131399	0.00235015	0.00853374	0.0177461	5.59111	2.26582e-08
3	110910774	rs73229200	A	G	G	ADDxATS_mean	60493	0.0355208	0.00635427	0.0230666	0.0479749	5.59006	2.27962e-08
7	123959171	rs11763199	T	G	G	ADDxATS_mean	60821	0.024431	0.00437248	0.0158611	0.0330009	5.58745	2.31413e-08
12	33213839	rs2221162	G	A	A	ADDxATS_mean	60980	0.0457042	0.00818148	0.0296688	0.0617396	5.5863	2.32943e-08
11	59957092	rs636147	T	C	C	ADDxATS_mean	60607	0.0130826	0.00234205	0.00849229	0.017673	5.58598	2.33386e-08
13	66979261	rs267330	C	T	T	ADDxATS_mean	60967	0.0596522	0.0106853	0.0387095	0.0805949	5.58266	2.37867e-08
5	32490283	rs590323	T	A	A	ADDxATS_mean	60970	0.013295	0.00238164	0.00862704	0.0179629	5.58227	2.38407e-08
11	60030457	rs1026254	C	T	T	ADDxATS_mean	61057	0.013106	0.00234784	0.00850427	0.0177076	5.58212	2.38605e-08
8	118347042	rs7836202	A	G	G	ADDxATS_mean	61025	0.027066	0.00484979	0.0175606	0.0365714	5.58086	2.4034e-08
4	139427062	rs299105	A	C	C	ADDxATS_mean	60981	0.0144385	0.00258715	0.00936778	0.0195092	5.58085	2.40363e-08
14	103096986	rs7158275	C	A	A	ADDxATS_mean	60810	-0.0136938	0.00245384	-0.0185032	-0.00888436	-5.58056	2.40768e-08
9	72581798	rs141072559	C	T	T	ADDxATS_mean	60596	0.0445426	0.00798194	0.0288983	0.0601869	5.58043	2.40951e-08
11	60029931	rs1026256	A	T	T	ADDxATS_mean	61059	0.013101	0.00234791	0.00849919	0.0177028	5.57987	2.41723e-08
11	60029949	rs1026255	A	G	G	ADDxATS_mean	61059	0.013101	0.00234791	0.00849919	0.0177028	5.57987	2.41723e-08
11	60030559	rs1026252	T	C	C	ADDxATS_mean	61058	0.0131009	0.00234792	0.00849909	0.0177028	5.5798	2.41812e-08
10	30001730	rs79519778	T	C	C	ADDxATS_mean	61083	0.0309589	0.0055492	0.0200827	0.0418352	5.57898	2.42954e-08
11	60031399	rs10736700	C	T	T	ADDxATS_mean	61060	0.0130954	0.00234788	0.00849365	0.0176972	5.57755	2.4496e-08
11	95252348	rs10831365	G	T	G	ADDxATS_mean	61053	-0.0130924	0.00234761	-0.0176936	-0.00849117	-5.57691	2.45864e-08
21	43777672	rs178740	T	C	C	ADDxATS_mean	61051	-0.0159819	0.00286573	-0.0215986	-0.0103651	-5.57689	2.45891e-08
9	136482488	rs7874586	G	A	A	ADDxATS_mean	60485	0.0361815	0.00648785	0.0234656	0.0488975	5.57682	2.46002e-08
15	40485454	rs7180335	G	A	A	ADDxATS_mean	60882	0.0132208	0.00237123	0.0085733	0.0178684	5.57552	2.4784e-08
21	43777412	rs170434	T	C	C	ADDxATS_mean	61053	-0.0159747	0.0028655	-0.021591	-0.0103584	-5.57483	2.48818e-08
12	33172315	rs71457671	T	G	G	ADDxATS_mean	60813	0.0482368	0.00865325	0.0312768	0.0651969	5.57442	2.4941e-08
21	43777559	rs170435	C	T	T	ADDxATS_mean	61053	-0.0159727	0.00286545	-0.0215889	-0.0103565	-5.57423	2.49668e-08
21	43777158	rs170433	T	A	A	ADDxATS_mean	61059	-0.01597	0.00286548	-0.0215863	-0.0103538	-5.57325	2.51077e-08
12	20239762	rs117821705	G	A	A	ADDxATS_mean	60935	-0.0637896	0.0114527	-0.0862366	-0.0413426	-5.5698	2.56098e-08
7	54539136	rs6945397	C	T	T	ADDxATS_mean	60620	-0.0145677	0.00261575	-0.0196945	-0.00944095	-5.56923	2.56943e-08
7	54539145	rs6945401	C	T	T	ADDxATS_mean	60620	-0.0145677	0.00261575	-0.0196945	-0.00944095	-5.56923	2.56943e-08
11	95252727	rs1943504	T	C	T	ADDxATS_mean	61048	-0.0130744	0.00234773	-0.0176759	-0.00847296	-5.56897	2.57325e-08
17	1086831	rs150042736	C	G	G	ADDxATS_mean	60825	0.0650524	0.0116817	0.0421567	0.087948	5.56875	2.5766e-08
11	60033448	rs4938932	T	C	C	ADDxATS_mean	61075	0.0130729	0.00234829	0.00847031	0.0176755	5.56697	2.60298e-08
2	43645811	rs12991732	G	C	C	ADDxATS_mean	60766	-0.0145538	0.00261623	-0.0196815	-0.00942609	-5.56289	2.66451e-08
7	123958189	rs11765479	A	C	C	ADDxATS_mean	60589	0.0202464	0.0036396	0.0131129	0.0273799	5.56281	2.66576e-08
17	40052999	rs41280074	C	T	T	ADDxATS_mean	61083	0.0550265	0.0098968	0.0356292	0.0744239	5.56003	2.70849e-08
10	113482749	rs75526378	C	A	A	ADDxATS_mean	60979	0.0439174	0.0078988	0.028436	0.0593987	5.56	2.70897e-08
12	33076654	rs12816683	G	A	A	ADDxATS_mean	60774	0.0454038	0.00816684	0.0293971	0.0614105	5.55954	2.71621e-08
1	6607435	rs189015965	C	A	A	ADDxATS_mean	60748	0.0490511	0.00882506	0.0317543	0.0663479	5.55816	2.73777e-08
18	28027862	rs62079990	T	C	C	ADDxATS_mean	60917	0.0143415	0.00258125	0.00928231	0.0194006	5.55601	2.77156e-08
10	132824374	rs113024637	G	A	A	ADDxATS_mean	61023	0.0219296	0.00394702	0.0141936	0.0296656	5.55599	2.77195e-08
9	24035232	rs80154670	G	A	A	ADDxATS_mean	60834	-0.025759	0.00463745	-0.0348483	-0.0166698	-5.55458	2.79447e-08
8	118347541	rs76967066	C	T	T	ADDxATS_mean	61020	0.0269374	0.00484983	0.0174319	0.0364429	5.5543	2.79886e-08
10	113391546	rs117801190	T	C	C	ADDxATS_mean	60881	0.0504366	0.00908345	0.0326333	0.0682398	5.55258	2.82663e-08
11	95252080	rs10765745	G	A	G	ADDxATS_mean	61083	-0.0130306	0.0023471	-0.0176308	-0.00843034	-5.55177	2.83966e-08
4	124409729	rs10471021	G	T	T	ADDxATS_mean	61052	-0.0150008	0.00270225	-0.0202971	-0.00970444	-5.5512	2.84885e-08
7	119876073	rs184300178	G	C	C	ADDxATS_mean	60931	-0.0474137	0.0085416	-0.0641549	-0.0306725	-5.55092	2.85354e-08
21	43777419	rs225351	G	C	C	ADDxATS_mean	61049	-0.0159093	0.00286646	-0.0215275	-0.0102912	-5.55017	2.86575e-08
4	124411147	rs4508900	A	G	G	ADDxATS_mean	61024	-0.0150079	0.00270478	-0.0203092	-0.00970662	-5.54866	2.89067e-08
9	112144800	rs139896770	C	T	T	ADDxATS_mean	60859	-0.0306023	0.00551642	-0.0414143	-0.0197903	-5.5475	2.90991e-08
11	95247928	rs7952066	T	C	C	ADDxATS_mean	60946	-0.0130248	0.00234813	-0.0176271	-0.00842256	-5.54689	2.91995e-08
6	19247400	rs35029315	A	T	T	ADDxATS_mean	60981	-0.0242468	0.0043723	-0.0328163	-0.0156772	-5.54554	2.94254e-08
4	124409069	rs13141547	C	T	T	ADDxATS_mean	61054	-0.0149876	0.00270289	-0.0202852	-0.00969007	-5.54505	2.9509e-08
4	124409398	rs13114781	G	A	A	ADDxATS_mean	61052	-0.0149831	0.00270226	-0.0202794	-0.00968675	-5.54465	2.95752e-08
4	124409598	rs11727926	C	T	T	ADDxATS_mean	61052	-0.0149831	0.00270226	-0.0202794	-0.00968675	-5.54465	2.95752e-08
4	124411305	rs4254790	T	C	C	ADDxATS_mean	61029	-0.0149994	0.00270534	-0.0203018	-0.00969707	-5.54438	2.96211e-08
11	60034429	rs4938933	T	C	C	ADDxATS_mean	61083	0.0130002	0.00234492	0.00840428	0.0175962	5.544	2.96857e-08
11	59942081	rs634475	A	G	G	ADDxATS_mean	60702	0.0129569	0.00233733	0.00837586	0.017538	5.54348	2.97744e-08
11	60024008	rs7121656	T	C	C	ADDxATS_mean	61067	0.0130192	0.00234857	0.00841613	0.0176224	5.54347	2.97753e-08
9	113125787	rs72760603	T	C	C	ADDxATS_mean	61029	0.0227301	0.00410065	0.014693	0.0307672	5.54306	2.98462e-08
8	140464645	rs12676537	A	G	G	ADDxATS_mean	61012	-0.021035	0.00379552	-0.0284741	-0.0135959	-5.54206	3.00171e-08
11	95252608	rs6483431	T	C	T	ADDxATS_mean	61062	-0.0130095	0.00234771	-0.0176109	-0.00840807	-5.54135	3.01386e-08
1	6606217	rs145369324	T	C	C	ADDxATS_mean	60749	0.0489439	0.0088329	0.0316317	0.0662561	5.54109	3.01837e-08
4	124408268	rs13134742	C	T	T	ADDxATS_mean	61053	-0.0149766	0.00270289	-0.0202742	-0.00967901	-5.54095	3.02075e-08
10	132825739	rs11017659	T	C	C	ADDxATS_mean	61003	0.0218727	0.00394784	0.0141351	0.0296103	5.54042	3.02998e-08
10	66544638	rs191095301	G	C	C	ADDxATS_mean	60817	0.0503869	0.00909523	0.0325606	0.0682132	5.53992	3.03852e-08
11	59944580	rs72918674	C	T	T	ADDxATS_mean	60696	0.0130148	0.00234938	0.0084101	0.0176195	5.53967	3.04288e-08
11	60030556	rs1026253	A	G	G	ADDxATS_mean	61056	0.0130036	0.00234747	0.00840265	0.0176046	5.53941	3.04737e-08
6	31244961	rs116553115	G	A	A	ADDxATS_mean	60913	0.0232734	0.00420149	0.0150386	0.0315081	5.53932	3.04893e-08
11	59942815	rs7935829	A	G	G	ADDxATS_mean	60706	0.0130125	0.00234926	0.00840801	0.0176169	5.53897	3.05519e-08
11	95254385	rs7119870	A	G	A	ADDxATS_mean	61035	-0.0129999	0.00234783	-0.0176015	-0.00839821	-5.53698	3.08996e-08
11	127111038	rs10450635	G	A	A	ADDxATS_mean	60947	0.0263143	0.00475348	0.0169976	0.0356309	5.53579	3.11108e-08
7	15152628	rs6958082	T	C	T	ADDxATS_mean	60743	0.0129487	0.00233916	0.008364	0.0175333	5.5356	3.11436e-08
6	31244865	rs73392806	C	T	T	ADDxATS_mean	60910	0.0232585	0.00420164	0.0150234	0.0314936	5.53557	3.11499e-08
11	59943109	rs2278867	A	T	T	ADDxATS_mean	60706	0.0130025	0.00234927	0.00839799	0.017607	5.53468	3.13076e-08
11	59948374	rs17602572	C	G	G	ADDxATS_mean	60599	0.0130204	0.00235254	0.00840947	0.0176313	5.5346	3.13236e-08
11	59944810	rs7946992	T	C	C	ADDxATS_mean	60689	0.0129999	0.00234928	0.00839537	0.0176044	5.53356	3.15083e-08
10	132833968	rs61864588	T	C	C	ADDxATS_mean	60823	0.0213765	0.00386316	0.0138048	0.0289481	5.53342	3.15333e-08
2	202510930	rs1012165	C	T	T	ADDxATS_mean	61083	-0.025364	0.00458461	-0.0343497	-0.0163784	-5.53243	3.17111e-08
8	34051749	rs73558850	G	A	A	ADDxATS_mean	60831	0.0386092	0.00697975	0.0249291	0.0522892	5.5316	3.18621e-08
11	95255486	rs6483432	G	C	G	ADDxATS_mean	61058	-0.012988	0.00234807	-0.0175901	-0.00838584	-5.53134	3.19099e-08
12	113288792	rs7295604	A	G	G	ADDxATS_mean	60909	0.0328585	0.0059409	0.0212145	0.0445024	5.53089	3.19922e-08
6	31243785	rs2040748	G	T	T	ADDxATS_mean	61055	0.0160024	0.00289345	0.0103313	0.0216734	5.53055	3.20525e-08
2	182603515	rs79986286	A	G	G	ADDxATS_mean	61083	-0.0329162	0.00595334	-0.0445845	-0.0212479	-5.52903	3.23326e-08
17	1096422	rs117477377	T	C	C	ADDxATS_mean	60614	0.065125	0.0117789	0.0420387	0.0882113	5.52893	3.23514e-08
4	6227628	rs4602567	C	T	T	ADDxATS_mean	61065	0.0329782	0.00596547	0.0212861	0.0446703	5.52818	3.24885e-08
4	124410980	rs4349614	T	G	G	ADDxATS_mean	61051	-0.0149372	0.0027022	-0.0202334	-0.009641	-5.5278	3.25593e-08
4	124410596	rs7678402	C	T	T	ADDxATS_mean	61052	-0.0149359	0.00270218	-0.0202321	-0.00963973	-5.52736	3.26414e-08
11	95244209	rs10501828	A	G	G	ADDxATS_mean	60911	-0.012986	0.00234973	-0.0175914	-0.00838065	-5.5266	3.27827e-08
8	140466818	rs16910662	A	T	T	ADDxATS_mean	60987	-0.0209859	0.00379818	-0.0284302	-0.0135416	-5.52526	3.30337e-08
21	40106130	rs11702711	G	A	A	ADDxATS_mean	61083	0.032443	0.00587278	0.0209326	0.0439534	5.5243	3.32138e-08
7	54539033	rs78697609	G	A	A	ADDxATS_mean	60667	-0.014398	0.00260638	-0.0195064	-0.00928963	-5.52416	3.32426e-08
7	15147521	rs10256464	T	C	C	ADDxATS_mean	60911	-0.0129772	0.00234974	-0.0175826	-0.00837175	-5.52281	3.34978e-08
11	59942757	rs662196	T	C	C	ADDxATS_mean	60688	0.0129054	0.00233747	0.00832404	0.0174868	5.5211	3.38267e-08
11	59945745	rs12453	T	C	C	ADDxATS_mean	60623	0.0129773	0.00235079	0.00836984	0.0175848	5.5204	3.39615e-08
6	31244571	rs67654505	G	C	C	ADDxATS_mean	60914	0.0231881	0.00420072	0.0149549	0.0314214	5.52004	3.40301e-08
18	28028298	rs12607492	A	C	C	ADDxATS_mean	60927	0.0142429	0.00258082	0.00918464	0.0193012	5.51878	3.42755e-08
10	132834576	rs61864589	T	A	A	ADDxATS_mean	60823	0.0213173	0.00386317	0.0137456	0.028889	5.51808	3.44119e-08
2	43634135	rs9677398	C	A	A	ADDxATS_mean	60847	-0.0141791	0.00256984	-0.0192159	-0.00914229	-5.5175	3.4526e-08
2	32840657	rs72787515	A	G	G	ADDxATS_mean	61083	0.0299431	0.00542893	0.0193026	0.0405836	5.51546	3.4927e-08
7	131001933	rs112452473	C	T	T	ADDxATS_mean	61005	0.0244031	0.00442906	0.0157224	0.0330839	5.50978	3.6072e-08
5	140483582	rs115027035	G	A	A	ADDxATS_mean	61083	0.0530725	0.00963246	0.0341932	0.0719518	5.50975	3.60784e-08
6	19251024	rs116380694	T	C	C	ADDxATS_mean	61040	-0.0240625	0.00436874	-0.0326251	-0.0154999	-5.50788	3.64636e-08
12	33222686	rs35066860	G	A	A	ADDxATS_mean	60952	0.0439348	0.00797672	0.0283007	0.0595689	5.50788	3.64645e-08
4	124412449	rs9637629	G	A	A	ADDxATS_mean	61025	-0.014896	0.00270517	-0.0201981	-0.00959399	-5.5065	3.67506e-08
18	28036164	rs62080030	G	A	A	ADDxATS_mean	60918	0.0142165	0.00258258	0.00915476	0.0192783	5.50477	3.71133e-08
18	28033782	rs62080026	G	C	C	ADDxATS_mean	60923	0.0142102	0.00258227	0.00914903	0.0192713	5.50299	3.74911e-08
18	28033814	rs62080027	A	T	T	ADDxATS_mean	60923	0.0142086	0.00258228	0.00914738	0.0192697	5.50232	3.76321e-08
18	28034323	rs7239122	G	A	A	ADDxATS_mean	60924	0.0142074	0.00258224	0.00914634	0.0192685	5.50198	3.77066e-08
18	28034747	rs7240962	C	T	T	ADDxATS_mean	60921	0.0142064	0.0025822	0.00914541	0.0192675	5.50167	3.77719e-08
18	28035313	rs12456363	G	A	A	ADDxATS_mean	60920	0.014206	0.00258222	0.0091449	0.019267	5.50145	3.78201e-08
18	28035338	rs12454622	T	C	C	ADDxATS_mean	60920	0.014206	0.00258222	0.0091449	0.019267	5.50145	3.78201e-08
18	28035395	rs12454095	A	T	T	ADDxATS_mean	60920	0.014206	0.00258222	0.0091449	0.019267	5.50145	3.78201e-08
18	28035946	rs62080029	T	G	G	ADDxATS_mean	60916	0.0142068	0.00258261	0.00914498	0.0192686	5.50095	3.79263e-08
8	118359528	rs116914169	C	T	T	ADDxATS_mean	61047	0.0266393	0.00484319	0.0171468	0.0361318	5.50036	3.80529e-08
8	127897899	rs72722296	T	C	C	ADDxATS_mean	60695	0.045638	0.00829738	0.0293754	0.0619006	5.50029	3.80693e-08
5	37570819	rs581376	A	T	T	ADDxATS_mean	60975	0.0145014	0.00263656	0.00933384	0.019669	5.50012	3.8106e-08
11	59945065	rs624663	T	C	C	ADDxATS_mean	60672	0.0128563	0.00233765	0.00827455	0.017438	5.49965	3.82071e-08
11	59944898	rs631853	G	T	T	ADDxATS_mean	60674	0.012856	0.00233779	0.008274	0.017438	5.4992	3.83052e-08
11	127107748	rs35533914	A	G	G	ADDxATS_mean	60840	0.0262935	0.0047824	0.0169201	0.0356668	5.49796	3.85743e-08
2	43643911	rs13015058	C	G	G	ADDxATS_mean	60978	-0.01458	0.00265238	-0.0197786	-0.00938143	-5.49694	3.87974e-08
5	140572538	rs61745622	C	T	T	ADDxATS_mean	61083	0.0531312	0.00966797	0.0341823	0.07208	5.49559	3.90966e-08
11	60011013	rs611418	T	C	C	ADDxATS_mean	60933	0.0129157	0.00235026	0.00830924	0.0175221	5.49543	3.91323e-08
10	30003657	rs140977805	G	C	C	ADDxATS_mean	60978	0.0307216	0.00559153	0.0197624	0.0416808	5.49432	3.93785e-08
18	28033315	rs62080022	C	T	T	ADDxATS_mean	60924	0.0141778	0.0025815	0.00911817	0.0192375	5.49208	3.98817e-08
18	28033735	rs62080024	T	C	C	ADDxATS_mean	60924	0.0141778	0.0025815	0.00911817	0.0192375	5.49208	3.98817e-08
6	115497055	rs561193905	C	G	G	ADDxATS_mean	60859	0.057046	0.0103876	0.0366867	0.0774053	5.49174	3.99571e-08
18	28032934	rs12454844	G	A	A	ADDxATS_mean	60925	0.014177	0.00258151	0.00911732	0.0192367	5.49174	3.99584e-08
18	28032983	rs5016095	G	A	A	ADDxATS_mean	60925	0.014177	0.00258151	0.00911732	0.0192367	5.49174	3.99584e-08
11	60019161	rs636341	C	A	A	ADDxATS_mean	61069	0.0128868	0.00234669	0.00828736	0.0174862	5.49147	4.00182e-08
21	47540186	rs2330397	T	C	C	ADDxATS_mean	60650	0.0128154	0.00233423	0.00824039	0.0173904	5.4902	4.03086e-08
7	15152288	rs10274264	T	C	T	ADDxATS_mean	60509	0.012878	0.00234573	0.00828042	0.0174755	5.48997	4.03618e-08
7	15152292	rs10274265	T	C	T	ADDxATS_mean	60516	0.0128731	0.00234566	0.00827574	0.0174706	5.48808	4.0796e-08
11	60012673	rs603648	T	A	A	ADDxATS_mean	60957	0.0128954	0.00235002	0.00828945	0.0175013	5.48737	4.09592e-08
11	60019150	rs636317	T	C	C	ADDxATS_mean	61069	0.0128773	0.00234674	0.00827775	0.0174768	5.4873	4.09743e-08
3	14289624	rs62231952	G	A	A	ADDxATS_mean	61047	0.0314655	0.00573525	0.0202246	0.0427064	5.48633	4.11998e-08
18	28030784	rs10502543	G	T	T	ADDxATS_mean	60925	0.0141623	0.00258147	0.00910271	0.0192219	5.48613	4.12463e-08
18	28030976	rs12458614	C	T	T	ADDxATS_mean	60925	0.0141623	0.00258147	0.00910271	0.0192219	5.48613	4.12463e-08
18	28031972	rs17822572	G	A	A	ADDxATS_mean	60925	0.0141623	0.00258147	0.00910271	0.0192219	5.48613	4.12463e-08
8	140471309	rs55965094	A	G	G	ADDxATS_mean	60984	-0.0207553	0.00378339	-0.0281706	-0.01334	-5.4859	4.1301e-08
12	33228845	rs35537462	G	A	A	ADDxATS_mean	60957	0.0447928	0.00816522	0.0287893	0.0607964	5.4858	4.13226e-08
18	28029711	rs12605808	G	A	A	ADDxATS_mean	60924	0.014161	0.0025815	0.00910137	0.0192206	5.48558	4.13743e-08
18	28029929	rs11083398	C	T	T	ADDxATS_mean	60924	0.014161	0.0025815	0.00910137	0.0192206	5.48558	4.13743e-08
7	125954415	rs73223033	C	A	A	ADDxATS_mean	61083	0.0403671	0.0073591	0.0259435	0.0547907	5.48533	4.14324e-08
7	54539181	rs6969017	T	G	G	ADDxATS_mean	60620	-0.0143247	0.00261151	-0.0194432	-0.00920625	-5.48523	4.14583e-08
12	33215001	rs12809577	G	C	C	ADDxATS_mean	60975	0.0441979	0.00805787	0.0284048	0.0599911	5.48507	4.14952e-08
11	60013451	rs600064	G	A	A	ADDxATS_mean	60965	0.0128878	0.00234981	0.00828225	0.0174933	5.48461	4.16015e-08
11	59947252	rs583791	T	C	C	ADDxATS_mean	60587	0.0128435	0.00234198	0.00825328	0.0174337	5.48403	4.17398e-08
3	118821876	rs9845471	G	A	A	ADDxATS_mean	61068	-0.0139633	0.00254641	-0.0189542	-0.00897246	-5.48354	4.18546e-08
4	139406983	rs7655967	T	C	C	ADDxATS_mean	61063	0.0141883	0.00258754	0.00911681	0.0192598	5.48331	4.19079e-08
2	43633846	rs17406472	T	C	C	ADDxATS_mean	60832	-0.0140901	0.00256978	-0.0191267	-0.0090534	-5.48299	4.19844e-08
6	31272581	rs4713451	T	C	C	ADDxATS_mean	61011	0.0228651	0.00417041	0.0146912	0.0310389	5.48269	4.20555e-08
11	95260198	rs2212958	C	A	A	ADDxATS_mean	60913	0.0128858	0.00235037	0.00827921	0.0174925	5.48248	4.2107e-08
18	28028115	rs12605225	C	T	T	ADDxATS_mean	60926	0.0141546	0.00258217	0.00909361	0.0192155	5.48166	4.23024e-08
6	31248655	rs17198692	G	T	T	ADDxATS_mean	61029	0.0229031	0.00417836	0.0147136	0.0310925	5.48136	4.23739e-08
6	31248648	rs17198685	C	T	T	ADDxATS_mean	61028	0.0229016	0.00417838	0.0147122	0.0310911	5.48098	4.24635e-08
16	5593770	rs7188049	G	T	T	ADDxATS_mean	60980	0.0135438	0.00247157	0.00869965	0.018388	5.47985	4.27373e-08
6	31247281	rs7454812	T	G	G	ADDxATS_mean	61042	0.0228882	0.00417773	0.0147	0.0310764	5.47864	4.30306e-08
6	31247356	rs7451915	G	T	T	ADDxATS_mean	61042	0.0228882	0.00417773	0.0147	0.0310764	5.47864	4.30306e-08
6	31247464	rs111496744	A	G	G	ADDxATS_mean	61042	0.0228882	0.00417773	0.0147	0.0310764	5.47864	4.30306e-08
4	124412847	rs2123381	G	T	T	ADDxATS_mean	61023	-0.0148274	0.00270645	-0.0201319	-0.00952282	-5.47852	4.3058e-08
4	148771416	rs114114904	C	T	T	ADDxATS_mean	60876	0.048535	0.00885959	0.0311705	0.0658995	5.47825	4.31254e-08
6	31247108	rs4351259	G	A	A	ADDxATS_mean	61036	0.0228873	0.00417788	0.0146988	0.0310758	5.47821	4.31333e-08
9	113120511	rs4119676	C	G	G	ADDxATS_mean	61010	0.0224795	0.00410357	0.0144367	0.0305224	5.47804	4.31764e-08
14	103023686	rs4906223	C	A	A	ADDxATS_mean	61083	-0.0128227	0.00234101	-0.0174111	-0.00823444	-5.47743	4.33239e-08
6	31247494	rs111910807	C	T	T	ADDxATS_mean	61041	0.0228784	0.00417786	0.0146899	0.0310668	5.4761	4.36506e-08
13	29750356	rs143884304	C	G	G	ADDxATS_mean	60985	0.0565304	0.0103249	0.0362939	0.0767668	5.47515	4.38862e-08
4	124410268	rs10471022	A	G	G	ADDxATS_mean	61083	-0.0147621	0.0026965	-0.0200472	-0.00947711	-5.47456	4.40317e-08
18	28033658	rs62080023	C	T	T	ADDxATS_mean	60917	0.0141307	0.00258146	0.00907111	0.0191903	5.47391	4.41955e-08
6	31245177	rs112466811	G	C	C	ADDxATS_mean	60790	0.0231298	0.00422648	0.0148461	0.0314136	5.4726	4.45224e-08
6	31245180	rs115031819	T	C	C	ADDxATS_mean	60790	0.0231298	0.00422648	0.0148461	0.0314136	5.4726	4.45224e-08
9	113119831	rs72759099	G	T	T	ADDxATS_mean	61004	0.0224566	0.00410396	0.014413	0.0305003	5.47194	4.46893e-08
4	124407698	rs10012737	G	A	A	ADDxATS_mean	60971	-0.0147996	0.0027047	-0.0201007	-0.0094985	-5.47182	4.47191e-08
16	52533737	rs45587444	C	G	G	ADDxATS_mean	60883	0.0588827	0.0107616	0.0377904	0.0799749	5.47158	4.47798e-08
6	31245182	rs114173373	A	G	G	ADDxATS_mean	60789	0.023121	0.00422657	0.0148371	0.0314049	5.47039	4.508e-08
11	60013857	rs655231	A	G	G	ADDxATS_mean	60995	0.0128477	0.00234869	0.00824436	0.017451	5.47016	4.51382e-08
11	26445919	rs11029551	T	C	C	ADDxATS_mean	61071	0.0220252	0.00402718	0.0141321	0.0299184	5.46915	4.53968e-08
2	43645798	rs11124932	C	T	T	ADDxATS_mean	60876	-0.0145255	0.00265606	-0.0197313	-0.0093197	-5.46881	4.54848e-08
6	85823492	rs79684349	A	G	G	ADDxATS_mean	60736	0.029488	0.00539257	0.0189187	0.0400572	5.46825	4.56281e-08
19	53997114	rs2708840	C	T	T	ADDxATS_mean	60641	0.0139369	0.00254885	0.00894121	0.0189325	5.4679	4.57189e-08
4	6222721	rs867869	A	G	G	ADDxATS_mean	60987	0.0357511	0.00653966	0.0229336	0.0485686	5.46681	4.60007e-08
11	60028940	rs1530914	T	C	C	ADDxATS_mean	61059	0.0128335	0.00234803	0.0082314	0.0174355	5.46562	4.63093e-08
14	96886315	rs143047451	G	A	A	ADDxATS_mean	61013	0.0204876	0.00374845	0.0131408	0.0278344	5.46562	4.63093e-08
11	26445372	rs12289490	G	A	A	ADDxATS_mean	61071	0.0220105	0.00402732	0.0141171	0.0299039	5.46529	4.63942e-08
11	60013674	rs654415	A	G	G	ADDxATS_mean	60965	0.0128424	0.00234992	0.00823661	0.0174481	5.46503	4.64631e-08
11	26444318	rs11029548	T	C	C	ADDxATS_mean	61072	0.022007	0.00402729	0.0141136	0.0299003	5.46445	4.66145e-08
11	60016932	rs2509801	G	A	A	ADDxATS_mean	61038	0.0128263	0.00234743	0.00822545	0.0174272	5.464	4.67351e-08
11	60016387	rs3132886	A	T	T	ADDxATS_mean	61025	0.0128232	0.0023476	0.00822203	0.0174244	5.46228	4.71883e-08
4	90875762	rs114018162	A	T	T	ADDxATS_mean	60688	0.0424227	0.00776671	0.0272003	0.0576452	5.46212	4.7232e-08
7	125953221	rs73223030	G	T	T	ADDxATS_mean	61070	0.040456	0.00740685	0.0259388	0.0549731	5.46197	4.72721e-08
11	60025565	rs6591559	G	A	A	ADDxATS_mean	61055	0.0128201	0.00234819	0.00821772	0.0174225	5.45956	4.79178e-08
20	10893680	rs6077951	T	C	C	ADDxATS_mean	61064	-0.0150845	0.00276316	-0.0205002	-0.00966885	-5.45916	4.80249e-08
7	54539193	rs66518507	C	A	A	ADDxATS_mean	60638	-0.0142526	0.0026109	-0.0193698	-0.0091353	-5.45888	4.81034e-08
2	43647567	rs6747202	T	A	A	ADDxATS_mean	60837	-0.0130547	0.00239161	-0.0177422	-0.00836725	-5.45854	4.81929e-08
8	118355890	rs79732075	T	C	C	ADDxATS_mean	61042	0.0264233	0.00484159	0.016934	0.0359127	5.45757	4.84569e-08
6	123863577	rs9490805	A	G	G	ADDxATS_mean	60699	0.0149999	0.00274959	0.0096108	0.020389	5.45532	4.90745e-08
18	28031349	rs7228882	T	C	C	ADDxATS_mean	60924	0.0140985	0.00258461	0.00903276	0.0191642	5.45479	4.92222e-08
18	28027265	rs1442983	G	A	A	ADDxATS_mean	60915	0.014036	0.00257324	0.00899259	0.0190795	5.45462	4.9268e-08
8	118358371	rs74807275	G	T	T	ADDxATS_mean	61046	0.0264167	0.00484317	0.0169242	0.0359091	5.45441	4.93248e-08
1	230947982	rs76671832	T	G	G	ADDxATS_mean	60682	-0.0313885	0.00575522	-0.0426685	-0.0201085	-5.45392	4.94635e-08
11	95260893	rs7932487	G	A	A	ADDxATS_mean	60862	0.0128268	0.00235195	0.00821705	0.0174365	5.45368	4.95304e-08
5	37577431	rs538899	A	G	G	ADDxATS_mean	61026	0.0143759	0.00263606	0.00920933	0.0195425	5.45356	4.95623e-08
18	48209625	rs2196644	G	A	A	ADDxATS_mean	60992	0.0318232	0.00583613	0.0203846	0.0432618	5.4528	4.97755e-08

## Sheet: Supplementary Table S5
Significant gene-level results on PHQ9 depressive symptoms mean values GWEIS in interaction with adult traumatic events scores in UK Biobank indicating whether it is found in BBB cells, associated with inflammatory-related processess or associated with neuroticism
GENE	SYMBOL	Protein name	CHR	NSNPS	NPARAM	N	ZSTAT	P	Highly expressed in BBB cells (Puvogel et al., 2022)	Found highly expressed in post mortem temporal lobe microvessels (Garcia et al., 2022)	Part of inflammatory-related pathways and gene sets	Associated with neuroticism (Belonogova et al., 2021)	Associated with neuroticism (Nagel et al., 2018)
ENSG00000183117	CSMD1	CUB And Sushi Multiple Domains 1	8	10472	738	108953	7.3461	1.0205e-13	x	x
ENSG00000140945	CDH13	Cadherin 13	16	4215	373	108947	6.6273	1.7097e-11		x	x	x
ENSG00000185565	LSAMP	Limbic System Associated Membrane Protein	3	5182	352	109032	6.2394	2.1957e-10		x			x
ENSG00000130598	TNNI2	Troponin I2, Fast Skeletal Type	11	2	1	109360	6.1094	5e-10
ENSG00000206013	IFITM5	Interferon Induced Transmembrane Protein 5	11	4	2	109163	5.9675	1.2044e-09
ENSG00000156970	BUB1B	BUB1 Mitotic Checkpoint Serine/Threonine Kinase B	15	73	7	109130	5.7735	3.8818e-09
ENSG00000188859	FAM78B	Family With Sequence Similarity 78 Member B	1	261	20	109073	5.7562	4.3016e-09
ENSG00000153707	PTPRD	Protein Tyrosine Phosphatase Receptor Type D	9	6639	521	108982	5.5748	1.239e-08	x	x
ENSG00000178568	ERBB4	Erb-B2 Receptor Tyrosine Kinase 4	2	3063	212	109004	5.5728	1.2536e-08		x	x		x
ENSG00000174469	CNTNAP2	Contactin Associated Protein 2	7	6338	360	109034	5.4881	2.0318e-08		x			x
ENSG00000149534	MS4A2	Membrane Spanning 4-Domains A2	11	20	3	109186	5.4496	2.5238e-08			x
ENSG00000144642	RBMS3	RNA Binding Motif Single Stranded Interacting Protein 3	3	2011	151	109041	5.3203	5.1802e-08	x	x
ENSG00000151322	NPAS3	Neuronal PAS Domain Protein 3	14	1824	279	108990	5.2687	6.8686e-08		x
ENSG00000185532	PRKG1	Protein Kinase CGMP-Dependent 1	10	3425	232	109044	5.1736	1.1483e-07	x	x	x
ENSG00000137310	TCF19	Transcription Factor 19	6	54	10	109348	5.1233	1.5016e-07
ENSG00000203722	RAET1G	Retinoic Acid Early Transcript 1G	6	14	3	109235	5.0472	2.2421e-07			x
ENSG00000118263	KLF7	KLF Transcription Factor 7	2	193	35	108916	5.0314	2.4341e-07		x
ENSG00000136267	DGKB	Diacylglycerol Kinase Beta	7	1839	142	108978	5.0301	2.451e-07	x	x	x
ENSG00000082068	WDR70	WD Repeat Domain 70	5	760	25	109087	5.03	2.4529e-07		x
ENSG00000133019	CHRM3	Cholinergic Receptor Muscarinic 3	1	959	98	109056	5.0282	2.4756e-07	x	x
ENSG00000065320	NTN1	Netrin 1	17	591	70	109054	5.0095	2.7285e-07		x	x
ENSG00000182606	TRAK1	Trafficking Kinesin Protein 1	3	476	45	109104	4.9983	2.8914e-07		x
ENSG00000198026	ZNF335	Zinc Finger Protein 335	20	53	12	109188	4.9558	3.6014e-07
ENSG00000197444	OGDHL	Oxoglutarate Dehydrogenase L	10	62	9	108971	4.9516	3.6794e-07
ENSG00000160293	VAV2	Vav Guanine Nucleotide Exchange Factor 2	9	742	79	109045	4.9373	3.9615e-07			x
ENSG00000144724	PTPRG	Protein Tyrosine Phosphatase Receptor Type G	3	1803	167	109008	4.9339	4.0297e-07	x	x
ENSG00000144229	THSD7B	Thrombospondin Type 1 Domain Containing 7B	2	2685	106	109072	4.9297	4.1172e-07	x	x
ENSG00000157542	KCNJ6	Potassium Inwardly Rectifying Channel Subfamily J Member 6	21	643	81	109017	4.9117	4.5149e-07	x
ENSG00000072832	CRMP1	Collapsin Response Mediator Protein 1	4	408	81	108998	4.901	4.7682e-07
ENSG00000182621	PLCB1	Phospholipase C Beta 1	20	1965	188	109033	4.8946	4.9245e-07		x	x
ENSG00000123200	ZC3H13	Zinc Finger CCCH-Type Containing 13	13	181	12	109239	4.8796	5.3154e-07
ENSG00000155016	CYP2U1	Cytochrome P450 Family 2 Subfamily U Member 1	4	66	7	109141	4.843	6.394e-07
ENSG00000184838	PRR16	Proline Rich 16	5	771	63	109037	4.8267	6.9402e-07	x
ENSG00000214787	MS4A4E	Membrane Spanning 4-Domains A4E	11	123	12	108998	4.7755	8.9634e-07
ENSG00000049192	ADAMTS6	ADAM Metallopeptidase With Thrombospondin Type 1 Motif 6	5	594	37	109001	4.7719	9.1233e-07	x	x	x
ENSG00000178645	C10orf53	Chromosome 10 Open Reading Frame 53	10	83	8	109209	4.7705	9.1883e-07
ENSG00000100979	PLTP	Phospholipid Transfer Protein	20	20	8	108868	4.7519	1.0078e-06
ENSG00000178031	ADAMTSL1	ADAMTS Like 1	9	1127	141	108906	4.7439	1.0482e-06		x	x
ENSG00000166479	TMX3	Thioredoxin Related Transmembrane Protein 3	18	93	7	109207	4.7426	1.0547e-06			x
ENSG00000149516	MS4A3	Membrane Spanning 4-Domains A3	11	31	5	109151	4.7405	1.0659e-06			x
ENSG00000108684	ASIC2	Acid Sensing Ion Channel Subunit 2	17	2835	291	109044	4.7319	1.1124e-06	x
ENSG00000169439	SDC2	Syndecan 2	8	223	34	109031	4.7205	1.1764e-06		x	x
ENSG00000186153	WWOX	WW Domain Containing Oxidoreductase	16	4619	401	108983	4.716	1.2027e-06		x
ENSG00000115652	UXS1	UDP-Glucuronate Decarboxylase 1	2	197	26	109044	4.7086	1.2469e-06
ENSG00000136928	GABBR2	Gamma-Aminobutyric Acid Type B Receptor Subunit 2	9	1149	129	109071	4.7032	1.2809e-06	x		x
ENSG00000112782	CLIC5	Chloride Intracellular Channel 5	6	405	56	109066	4.6948	1.3343e-06	x	x
ENSG00000170579	DLGAP1	DLG Associated Protein 1	18	1783	247	108997	4.6757	1.4649e-06	x	x
ENSG00000108219	TSPAN14	Tetraspanin 14	10	133	19	109071	4.6739	1.4778e-06		x	x
ENSG00000094631	HDAC6	Histone Deacetylase 6	X	8	3	109272	4.6733	1.482e-06			x
ENSG00000163606	CD200R1	CD200 Receptor 1	3	220	22	109213	4.64	1.7421e-06			x
ENSG00000254997	KRTAP5-9	Keratin Associated Protein 5-9	11	6	2	109298	4.638	1.7588e-06
ENSG00000104081	BMF	Bcl2 Modifying Factor	15	17	6	109141	4.6376	1.7622e-06			x
ENSG00000153944	MSI2	Musashi RNA Binding Protein 2	17	749	143	109014	4.637	1.7671e-06		x
ENSG00000110077	MS4A6A	Membrane Spanning 4-Domains A6A	11	26	4	108891	4.6226	1.8952e-06
ENSG00000179399	GPC5	Glypican 5	13	3113	205	109023	4.6224	1.8967e-06	x	x	x
ENSG00000161533	ACOX1	Acyl-CoA Oxidase 1	17	110	12	109110	4.6102	2.0113e-06			x
ENSG00000111877	MCM9	Minichromosome Maintenance 9 Homologous Recombination Repair Factor	6	313	19	109191	4.5953	2.1602e-06		x
ENSG00000146376	ARHGAP18	Rho GTPase Activating Protein 18	6	273	46	108909	4.5952	2.1615e-06	x	x
ENSG00000105568	PPP2R1A	Protein Phosphatase 2 Scaffold Subunit Aalpha	19	129	15	109159	4.5915	2.2006e-06			x
ENSG00000102837	OLFM4	Olfactomedin 4	13	52	12	109093	4.5891	2.2259e-06			x
ENSG00000183032	SLC25A21	Solute Carrier Family 25 Member 21	14	1158	92	109105	4.5708	2.4295e-06
ENSG00000130487	KLHDC7B	Kelch Domain Containing 7B	22	10	4	109319	4.5694	2.4458e-06
ENSG00000133313	CNDP2	Carnosine Dipeptidase 2	18	81	11	109043	4.5578	2.5847e-06		x

## Sheet: Supplementary Table S6
Significant gene-level results in male subjects of UK Biobank on PHQ9 depressive symptoms mean values GWEIS in interaction with adult traumatic events scores indicating whether it is found in BBB cells, associated with inflammatory-related processess or associated with neuroticism
GENE	SYMBOL	Protein name	CHR	NSNPS	NPARAM	N	ZSTAT	P	Highly expressed in BBB cells (Puvogel et al., 2022)	Found highly expressed in post mortem temporal lobe microvessels (Garcia et al., 2022)	Part of inflammatory-related pathways and gene sets	Associated with neuroticism (Belonogova et al., 2021)	Associated with neuroticism (Nagel et al., 2018)
ENSG00000153707	PTPRD	Protein Tyrosine Phosphatase Receptor Type D	9	6639	521	48110	6.9549	1.7645e-12	x	x
ENSG00000187391	MAGI2	Membrane Associated Guanylate Kinase, WW And PDZ Domain Containing 2	7	3950	297	48131	5.8148	3.0351e-09		x
ENSG00000198838	RYR3	Ryanodine Receptor 3	15	1511	177	48138	5.7923	3.4712e-09		x
ENSG00000129521	EGLN3	Egl-9 Family Hypoxia Inducible Factor 3	14	1257	158	48124	5.5146	1.7479e-08	x		x
ENSG00000102554	KLF5	KLF Transcription Factor 5	13	45	10	48198	5.3903	3.5162e-08		x	x
ENSG00000048471	SNX29	Sorting Nexin 29	16	2022	134	48116	5.3696	3.9463e-08		x
ENSG00000159216	RUNX1	RUNX Family Transcription Factor 1	21	2720	213	48135	5.3066	5.5842e-08	x	x	x
ENSG00000175497	DPP10	Dipeptidyl Peptidase Like 10	2	2934	156	48139	5.2112	9.3795e-08	x
ENSG00000072422	RHOBTB1	Rho Related BTB Domain Containing 1	10	165	24	48164	5.2067	9.6113e-08	x	x
ENSG00000170485	NPAS2	Neuronal PAS Domain Protein 2	2	351	61	48151	5.197	1.0127e-07		x
ENSG00000110881	ASIC1	Acid Sensing Ion Channel Subunit 1	12	41	6	48208	5.1299	1.4496e-07
ENSG00000133063	CHIT1	Chitinase 1	1	128	24	48074	5.0583	2.1154e-07			x
ENSG00000162783	IER5	Immediate Early Response 5	1	4	2	48234	4.9958	2.9293e-07			x
ENSG00000107104	KANK1	KN Motif And Ankyrin Repeat Domains 1	9	996	50	48094	4.9803	3.1745e-07		x
ENSG00000250038	RP11-180C1.1	Lnc-CCKAR-5	4	126	14	48118	4.9731	3.2942e-07
ENSG00000185917	SETD4	SET Domain Containing 4	21	136	18	48166	4.9206	4.3146e-07
ENSG00000145191	EIF2B5	Eukaryotic Translation Initiation Factor 2B Subunit Epsilon	3	1349	159	48131	4.9136	4.4699e-07
ENSG00000183117	CSMD1	CUB And Sushi Multiple Domains 1	8	10471	735	48097	4.8834	5.214e-07	x	x
ENSG00000054938	CHRDL2	Chordin Like 2	11	50	16	48078	4.8579	5.9321e-07			x
ENSG00000166402	TUB	TUB Bipartite Transcription Factor	11	196	36	48109	4.8568	5.964e-07		x
ENSG00000151062	CACNA2D4	Calcium Voltage-Gated Channel Auxiliary Subunit Alpha2delta 4	12	334	38	48170	4.851	6.1406e-07			x
ENSG00000196220	SRGAP3	SLIT-ROBO Rho GTPase Activating Protein 3	3	750	136	48102	4.8428	6.4015e-07		x
ENSG00000151322	NPAS3	Neuronal PAS Domain Protein 3	14	1824	279	48114	4.8411	6.4545e-07		x
ENSG00000148219	ASTN2	Astrotactin 2	9	2325	176	48139	4.8401	6.4871e-07		x
ENSG00000078328	RBFOX1	RNA Binding Fox-1 Homolog 1	16	6414	533	48109	4.8382	6.5497e-07	x	x		x	x
ENSG00000145934	TENM2	Teneurin Transmembrane Protein 2	5	1480	205	48092	4.8291	6.8565e-07	x	x			x
ENSG00000155158	TTC39B	Tetratricopeptide Repeat Domain 39B	9	357	53	48116	4.8247	7.0112e-07			x
ENSG00000185345	PARK2	Parkin RBR E3 Ubiquitin Protein Ligase	6	3523	263	48135	4.8049	7.7415e-07
ENSG00000189283	FHIT	Fragile Histidine Triad Diadenosine Triphosphatase	3	4743	397	48115	4.7492	1.0211e-06		x			x
ENSG00000176293	ZNF135	Zinc Finger Protein 135	19	47	5	48167	4.7404	1.0662e-06
ENSG00000129195	FAM64A	PICALM Interacting Mitotic Regulator	17	13	3	48138	4.7276	1.1361e-06
ENSG00000186049	KRT73	Keratin 73	12	32	10	48199	4.7181	1.1904e-06
ENSG00000243543	WFDC6	WAP Four-Disulfide Core Domain 6	20	9	3	48072	4.7141	1.2139e-06
ENSG00000165810	BTNL9	Butyrophilin Like 9	5	39	7	48120	4.7087	1.2463e-06	x	x	x
ENSG00000151952	TMEM132D	Transmembrane Protein 132D	12	2099	262	48128	4.7068	1.2585e-06
ENSG00000144229	THSD7B	Thrombospondin Type 1 Domain Containing 7B	2	2682	107	48149	4.6911	1.3588e-06	x	x
ENSG00000268098	AP000688.1	-	21	46	8	48195	4.689	1.3727e-06
ENSG00000185565	LSAMP	Limbic System Associated Membrane Protein	3	5182	352	48133	4.654	1.6274e-06		x			x
ENSG00000146592	CREB5	CAMP Responsive Element Binding Protein 5	7	1044	151	48102	4.6499	1.6601e-06	x	x
ENSG00000135333	EPHA7	EPH Receptor A7	6	353	50	48109	4.6261	1.8634e-06	x	x
ENSG00000144619	CNTN4	Contactin 4	3	2610	308	48107	4.6167	1.949e-06	x	x
ENSG00000169402	RSPH10B2	Radial Spoke Head 10 Homolog B2	7	1	1	48277	4.5802	2.3227e-06
ENSG00000141741	MIEN1	Migration And Invasion Enhancer 1	17	1	1	48277	4.5729	2.4056e-06
ENSG00000121764	HCRTR1	Hypocretin Receptor 1	1	30	4	48218	4.559	2.5695e-06			x

## Sheet: Supplementary Table S7
Significant gene-level results in female subjects of UK Biobank on PHQ9 depressive symptoms mean values GWEIS in interaction with adult traumatic events scores indicating whether it is found in BBB cells, associated with inflammatory-related processess or associated with neuroticism
GENE	SYMBOL	Protein name	CHR	NSNPS	NPARAM	N	ZSTAT	P	Highly expressed in BBB cells (Puvogel et al., 2022)	Found highly expressed in post mortem temporal lobe microvessels (Garcia et al., 2022)	Part of inflammatory-related pathways and gene sets	Associated with neuroticism (Belonogova et al., 2021)	Associated with neuroticism (Nagel et al., 2018)
ENSG00000183117	CSMD1	CUB And Sushi Multiple Domains 1	8	10471	741	60856	7.5556	2.0849e-14	x	x
ENSG00000140945	CDH13	Cadherin 13	16	4214	375	60853	7.1851	3.359e-13		x	x	x
ENSG00000153707	PTPRD	Protein Tyrosine Phosphatase Receptor Type D	9	6639	521	60872	6.4255	6.5737e-11	x	x
ENSG00000174469	CNTNAP2	Contactin Associated Protein 2	7	6337	360	60901	5.8348	2.6921e-09		x			x
ENSG00000146555	SDK1	Sidekick Cell Adhesion Molecule 1	7	2931	135	60883	5.8161	3.0115e-09	x	x
ENSG00000185565	LSAMP	Limbic System Associated Membrane Protein	3	5179	348	60899	5.6578	7.6654e-09		x			x
ENSG00000214787	MS4A4E	Membrane Spanning 4-Domains A4E	11	123	12	60879	5.3892	3.5379e-08
ENSG00000110077	MS4A6A	Membrane Spanning 4-Domains A6A	11	26	4	60817	5.3593	4.1775e-08
ENSG00000149534	MS4A2	Membrane Spanning 4-Domains A2	11	20	3	60982	5.3157	5.3125e-08			x
ENSG00000144642	RBMS3	RNA Binding Motif Single Stranded Interacting Protein 3	3	2011	151	60903	5.2747	6.6485e-08	x	x
ENSG00000178568	ERBB4	Erb-B2 Receptor Tyrosine Kinase 4	2	3063	212	60884	5.21	9.4436e-08		x	x		x
ENSG00000065320	NTN1	Netrin 1	17	591	70	60914	5.1451	1.3365e-07		x	x
ENSG00000146376	ARHGAP18	Rho GTPase Activating Protein 18	6	273	46	60835	5.1288	1.4579e-07	x	x
ENSG00000136928	GABBR2	Gamma-Aminobutyric Acid Type B Receptor Subunit 2	9	1149	129	60922	5.084	1.8479e-07	x		x
ENSG00000142173	COL6A2	Collagen Type VI Alpha 2 Chain	21	104	17	60860	5.0492	2.2178e-07	x	x	x
ENSG00000100979	PLTP	Phospholipid Transfer Protein	20	20	8	60817	5.0347	2.3931e-07
ENSG00000118263	KLF7	KLF Transcription Factor 7	2	193	35	60832	5.0288	2.4672e-07		x
ENSG00000253320	KB-1507C5.2	Macrophage Interferon Regulatory LncRNA	8	233	26	60928	4.9525	3.6628e-07
ENSG00000155096	AZIN1	Antizyme Inhibitor 1	8	166	14	61012	4.9471	3.766e-07		x
ENSG00000043039	BARX2	BARX Homeobox 2	11	181	40	60841	4.8649	5.7264e-07	x
ENSG00000156970	BUB1B	BUB1 Mitotic Checkpoint Serine/Threonine Kinase B	15	73	7	60957	4.8623	5.8007e-07
ENSG00000206013	IFITM5	Interferon Induced Transmembrane Protein 5	11	4	2	60974	4.8574	5.9466e-07
ENSG00000149516	MS4A3	Membrane Spanning 4-Domains A3	11	31	5	60966	4.8434	6.3816e-07			x
ENSG00000198026	ZNF335	Zinc Finger Protein 335	20	53	12	60987	4.8015	7.8731e-07
ENSG00000151623	NR3C2	Nuclear Receptor Subfamily 3 Group C Member 2	4	626	71	60875	4.7794	8.7921e-07		x
ENSG00000017483	SLC38A5	Solute Carrier Family 38 Member 5	X	5	2	60815	4.7739	9.0342e-07	x	x
ENSG00000160199	PKNOX1	PBX/Knotted 1 Homeobox 1	21	280	20	61003	4.7582	9.767e-07
ENSG00000203722	RAET1G	Retinoic Acid Early Transcript 1G	6	14	3	61013	4.7539	9.9766e-07			x
ENSG00000119514	GALNT12	Polypeptide N-Acetylgalactosaminyltransferase 12	9	61	14	60933	4.7347	1.0969e-06
ENSG00000198346	ZNF813	Zinc Finger Protein 813	19	95	19	60772	4.7326	1.1082e-06
ENSG00000173482	PTPRM	Protein Tyrosine Phosphatase Receptor Type M	18	1970	158	60921	4.7054	1.2667e-06	x	x
ENSG00000151322	NPAS3	Neuronal PAS Domain Protein 3	14	1824	279	60876	4.6891	1.3719e-06		x
ENSG00000171724	VAT1L	Vesicle Amine Transport 1 Like	16	547	88	60875	4.6727	1.486e-06
ENSG00000133019	CHRM3	Cholinergic Receptor Muscarinic 3	1	959	98	60913	4.6592	1.5875e-06	x	x
ENSG00000181704	YIPF6	Yip1 Domain Family Member 6	X	8	2	60936	4.65	1.6594e-06
ENSG00000123200	ZC3H13	Zinc Finger CCCH-Type Containing 13	13	181	12	61014	4.6387	1.7526e-06
ENSG00000139364	TMEM132B	Transmembrane Protein 132B	12	1058	125	60900	4.6385	1.7545e-06	x
ENSG00000184478	OR56A3	Olfactory Receptor Family 56 Subfamily A Member 3	11	2	1	61083	4.6346	1.7885e-06
ENSG00000188763	FZD9	Frizzled Class Receptor 9	7	3	2	60934	4.619	1.9279e-06
ENSG00000229474	PATL2	PAT1 Homolog 2	15	16	7	60955	4.604	2.0718e-06
ENSG00000138741	TRPC3	Transient Receptor Potential Cation Channel Subfamily C Member 3	4	92	14	60921	4.5962	2.1517e-06	x	x	x
ENSG00000145012	LPP	LIM Domain Containing Preferred Translocation Partner In Lipoma	3	1479	196	60925	4.582	2.3031e-06		x
ENSG00000042980	ADAM28	ADAM Metallopeptidase Domain 28	8	187	8	60951	4.5802	2.3224e-06			x
ENSG00000144724	PTPRG	Protein Tyrosine Phosphatase Receptor Type G	3	1803	167	60887	4.5696	2.4434e-06	x	x
ENSG00000169750	RAC3	Rac Family Small GTPase 3	17	4	2	60805	4.5666	2.4786e-06			x

## Sheet: Supplementary Table S8
Significant gene sets of PHQ9 depressive symptoms mean values GWEIS in interaction with adult traumatic events scores in UK Biobank
Category	GeneSet	N_genes	N_overlap	p	adjP	genes	link
Positional_gene_sets	chr6p21	325	90	3.85306e-52	1.15592e-49	GNL1:PRR3:ABCF1:ATAT1:C6orf136:DHX16:PPP1R18:NRM:MDC1:TUBB:FLOT1:IER3:LINC00243:DDR1:MIR4640:GTF2H4:VARS2:SFTA2:DPCR1:MUC21:MUC22:HCG22:C6orf15:PSORS1C1:CDSN:PSORS1C2:CCHCR1:TCF19:POU5F1:PSORS1C3:HCG27:HLA-C:HLA-B:HCP5:MICA:LINC01149:MICB:MCCD1:DDX39B:SNORD117:SNORD84:ATP6V1G2:NFKBIL1:LTA:TNF:LTB:LST1:NCR3:AIF1:PRRC2A:SNORA38:BAG6:APOM:GPANK1:CSNK2B:LY6G5B:LY6G5C:ABHD16A:LY6G6F:MEGT1:LY6G6D:LY6G6…	http://www.gsea-msigdb.org/gsea/msigdb/human/geneset/chr6p21
GWAScatalog	Autism spectrum disorder or schizophrenia	537	102	1.16914e-42	5.17346e-39	PPP2R3A:BANK1:MAN2A1:MOG:HCG17:HLA-L:HCG18:TRIM39:TRIM39-RPP21:RPP21:HLA-E:GNL1:PRR3:ABCF1:ATAT1:C6orf136:DHX16:PPP1R18:NRM:MDC1:TUBB:FLOT1:IER3:LINC00243:DDR1:MIR4640:GTF2H4:VARS2:SFTA2:MUC21:MUC22:HCG22:C6orf15:PSORS1C1:CDSN:PSORS1C2:CCHCR1:TCF19:POU5F1:HCG27:HLA-C:HLA-B:HCP5:MICA:MICB:MCCD1:DDX39B:SNORD117:SNORD84:ATP6V1G2:NFKBIL1:LTA:TNF:LTB:LST1:NCR3:AIF1:PRRC2A:SNORA38:BAG6:APOM:GPANK1:CSNK…
GWAScatalog	Asthma and major depressive disorder	88	45	1.97947e-40	4.37957e-37	C6orf15:PSORS1C1:CDSN:PSORS1C2:CCHCR1:TCF19:POU5F1:HCG27:HLA-C:HLA-B:HCP5:MICA:MICB:MCCD1:DDX39B:SNORD117:SNORD84:ATP6V1G2:NFKBIL1:LTA:TNF:LTB:LST1:NCR3:AIF1:PRRC2A:SNORA38:BAG6:APOM:GPANK1:CSNK2B:LY6G5B:LY6G5C:ABHD16A:LY6G6F:MEGT1:LY6G6D:LY6G6C:DDAH2:CLIC1:MSH5:MSH5-SAPCD1:SAPCD1:VWA7:LSM2:HSPA1L:HSPA1A:HSPA1B:SNORD52:SLC44A4
Positional_gene_sets	chr16q12	48	29	2.20534e-29	3.308e-27	NETO2:RP11-329J18.2:ITFG1:PHKB:RP11-523L20.2:AC140542.2:ABCC12:ABCC11:SIAH1:N4BP1:C16orf78:NKD1:CYLD:RP11-883G14.2:SALL1:RP11-7O14.1:C16orf97:LINC00919:RP11-152O14.1:RP11-142G1.2:TOX3:CASC16:CHD9:RBL2:AKTIP:RP11-1136G4.1:IRX5:IRX6:MMP2	http://www.gsea-msigdb.org/gsea/msigdb/human/geneset/chr16q12
Positional_gene_sets	chr12p13	223	53	1.83988e-27	1.83988e-25	MAGOH:B4GALNT3:MIR3649:ADIPOR2:CACNA2D4:LRTM2:LINC00940:DCP1B:CACNA1C:CACNA1C-AS4:CACNA1C-IT3:CACNA1C-AS1:RP11-885B4.2:FKBP4:TSPAN9:CCND2:CLEC2D:RP11-75L1.2:CLECL1:CD69:CLEC2B:KLRF2:CLEC1B:CLEC12B:CLEC9A:CLEC7A:RP11-277P12.20:MAGOHB:STYK1:YBX3:TAS2R7:TAS2R8:TAS2R9:TAS2R10:PRH1:PRH2:TAS2R14:TAS2R42:PRB2:RP11-434C1.1:ETV6:MANSC1:LOH12CR1:DUSP16:CREBL2:GPR19:CDKN1B:APOLD1:MIR613:DDX47:RP11-392P7.6:G…	http://www.gsea-msigdb.org/gsea/msigdb/human/geneset/chr12p13
GWAScatalog	Ulcerative colitis	359	66	5.92025e-27	8.73237e-24	IL21:IL7R:FLOT1:IER3:GTF2H4:VARS2:C6orf15:PSORS1C1:CDSN:PSORS1C2:CCHCR1:TCF19:POU5F1:HCG27:HLA-C:HLA-B:MICA:MICB:MCCD1:ATP6V1G2:NFKBIL1:LTA:TNF:LTB:LST1:NCR3:AIF1:PRRC2A:BAG6:APOM:GPANK1:CSNK2B:LY6G5B:LY6G5C:ABHD16A:LY6G6F:MEGT1:LY6G6D:LY6G6C:DDAH2:CLIC1:MSH5:MSH5-SAPCD1:SAPCD1:VWA7:LSM2:HSPA1L:HSPA1A:HSPA1B:SLC44A4:EHMT2:C2:ZBTB12:C4A:CYP21A2:TNXB:ATF6B:PPT2:EGFL8:AGPAT1:RNF5:AGER:PBX2:NOTCH4:BR…
GWAScatalog	Asthma (childhood onset)	282	56	9.31355e-25	1.03031e-21	IL21:SLC25A46:TSLP:WDR36:CAMK4:IRF4:C6orf15:PSORS1C1:CDSN:PSORS1C2:CCHCR1:TCF19:POU5F1:HCG27:HLA-C:HLA-B:HCP5:MICA:MICB:MCCD1:DDX39B:SNORD117:SNORD84:ATP6V1G2:NFKBIL1:LTA:TNF:LTB:LST1:NCR3:AIF1:PRRC2A:SNORA38:BAG6:APOM:GPANK1:CSNK2B:LY6G5B:LY6G5C:ABHD16A:LY6G6F:MEGT1:LY6G6D:LY6G6C:DDAH2:CLIC1:MSH5:MSH5-SAPCD1:SAPCD1:VWA7:LSM2:HSPA1L:HSPA1A:HSPA1B:SNORD52:SLC44A4:HLA-DPB2:CXCR5:TRAF3:RMI2:CYLD
GWAScatalog	Malaria	346	56	2.7861e-20	2.4657e-17	OTUD4:C4orf51:LINC01095:SLC1A3:NIPBL:NUP155:WDR70:DDR1:MIR4640:GTF2H4:VARS2:SFTA2:MUC21:MUC22:HCG22:C6orf15:PSORS1C1:CDSN:PSORS1C2:CCHCR1:TCF19:POU5F1:HCG27:HLA-B:HCP5:MICA:MICB:MCCD1:DDX39B:SNORD117:SNORD84:ATP6V1G2:NFKBIL1:LTA:TNF:LTB:LST1:NCR3:AIF1:PRRC2A:SNORA38:BAG6:APOM:GPANK1:CSNK2B:LY6G5B:LY6G5C:ABHD16A:LY6G6F:MEGT1:LY6G6D:LY6G6C:DDAH2:TSSC4:TRIM6:TRIM5:OR56B1:OR56A3:CNGA4:ILK
GWAScatalog	Asthma	845	89	2.02182e-18	1.49109e-15	PEX14:RP11-255G21.1:TBCK:IL21:IL21-AS1:BBS12:IL7R:CAPSL:GDNF:EGFLAM:TMEM232:MIR548F3:SLC25A46:TSLP:WDR36:CAMK4:DTWD2:DMXL1:MIR5706:HSD17B4:FAM170A:PSORS1C1:PSORS1C2:CCHCR1:TCF19:POU5F1:HCG27:HLA-C:HLA-B:HCP5:MICA:MICB:MCCD1:DDX39B:SNORD117:SNORD84:ATP6V1G2:NFKBIL1:LTA:TNF:LTB:LST1:NCR3:AIF1:PRRC2A:SNORA38:BAG6:APOM:GPANK1:CSNK2B:LY6G5B:LY6G5C:ABHD16A:LY6G6F:MEGT1:LY6G6D:LY6G6C:DDAH2:CLIC1:MSH5:MS…
GWAScatalog	Inflammatory bowel disease	606	68	1.14259e-15	7.22282e-13	DPM3:BANK1:IL21:IRF4:C6orf15:PSORS1C1:CDSN:PSORS1C2:CCHCR1:TCF19:POU5F1:HCG27:HLA-C:HLA-B:MICA:MICB:MCCD1:ATP6V1G2:NFKBIL1:LTA:TNF:LTB:LST1:NCR3:AIF1:PRRC2A:BAG6:APOM:GPANK1:CSNK2B:LY6G5B:LY6G5C:ABHD16A:LY6G6F:MEGT1:LY6G6D:LY6G6C:DDAH2:CLIC1:MSH5:MSH5-SAPCD1:SAPCD1:VWA7:LSM2:HSPA1L:HSPA1A:HSPA1B:SLC44A4:EHMT2:C2:ZBTB12:C4A:CYP21A2:TNXB:ATF6B:PPT2:EGFL8:AGPAT1:RNF5:AGER:PBX2:NOTCH4:BRD2:DAGLB:KDEL…
Positional_gene_sets	chr11q12	205	35	7.12789e-14	5.34591e-12	OR5B17:GLYAT:RP11-142C4.6:DTX4:MPEG1:OR5AN1:OR5A2:OR5A1:OR4D6:OR4D10:OR4D11:PATL1:OR10V1:STX3:OR10V2P:MRPL16:GIF:TCN1:OOSP2:MS4A3:MS4A2:MS4A6A:MS4A4E:MS4A4A:MS4A6E:MS4A7:MS4A14:MS4A5:MS4A12:MS4A13:LINC00301:MS4A8:MS4A15:MS4A10:RARRES3	http://www.gsea-msigdb.org/gsea/msigdb/human/geneset/chr11q12
Positional_gene_sets	chr15q15	97	23	1.18834e-12	7.13004e-11	GPR176:RP11-325N19.3:EIF2AK4:SRP14:SRP14-AS1:BMF:BUB1B:PAK6:C15orf56:PLCB2:ANKRD63:C15orf52:PHGR1:DISP2:KNSTRN:IVD:BAHD1:C15orf57:RPUSD2:CASC5:RMDN3:GCHFR:C15orf62	http://www.gsea-msigdb.org/gsea/msigdb/human/geneset/chr15q15
Positional_gene_sets	chr3p22	85	21	4.8293e-12	2.41465e-10	RPSA:SNORA6:MOBP:EIF1B:ENTPD3-AS1:ENTPD3:RPL14:ZNF619:ZNF620:ZNF621:CTNNB1:ULK4:TRAK1:CCK:LYZL4:VIPR1:SEC22C:SS18L2:NKTR:CCDC13:RP11-70C1.1:FAM198A	http://www.gsea-msigdb.org/gsea/msigdb/human/geneset/chr3p22
Positional_gene_sets	chr12q24	264	37	6.8258e-12	2.92534e-10	FOXN4:MYO1H:KCTD10:MMAB:MVK:ANKRD13A:MIR1302-1:TBX5:TBX5-AS1:HRK:RP11-231I16.1:TESC:FBXO21:WSB2:PEBP1:SRRM4:CCDC60:TMEM233:PRKAB1:TMEM132B:LINC00939:RP3-446N13.1:RP4-809F18.1:RP5-944M2.1:RP11-407A16.3:LINC00943:LINC00944:RP11-983C2.2:RP11-955H22.3:RP11-526P6.1:LINC00507:RP13-653N12.1:RP13-653N12.2:TMEM132C:RP11-669N7.2:RP11-474D1.3:RIMBP2	http://www.gsea-msigdb.org/gsea/msigdb/human/geneset/chr12q24
GWAScatalog	Cutaneous lupus erythematosus	10	9	1.48538e-12	8.21602e-10	TRIM39:TRIM39-RPP21:RPP21:FLOT1:MUC21:PSORS1C1:MICA:MICB:CSNK2B:MSH5
Positional_gene_sets	chr20q12	12	9	3.05109e-11	1.03624e-09	RP4-705O1.1:MAFB:TOP1:RP1-1J6.2:PLCG1:ZHX3:CHD6:RP1-232N11.2:RP4-753D4.2	http://www.gsea-msigdb.org/gsea/msigdb/human/geneset/chr20q12
Positional_gene_sets	chr5p13	75	19	3.10872e-11	1.03624e-09	DNAJC21:SPEF2:IL7R:CAPSL:RP11-79C6.3:LMBRD2:SKP2:NADK2:RANBP3L:SLC1A3:NIPBL:C5orf42:NUP155:WDR70:GDNF:GDNF-AS1:CTD-2207A17.1:EGFLAM:EGFLAM-AS4	http://www.gsea-msigdb.org/gsea/msigdb/human/geneset/chr5p13
Chemical_and_Genetic_pertubation	ROYLANCE_BREAST_CANCER_16Q_COPY_NUMBER_DN	25	13	1.02883e-12	3.50315e-09	ANKRD26P1:SHCBP1:VPS35:ORC6:MYLK3:C16orf87:GPT2:NETO2:ITFG1:PHKB:IRX6:MMP2:WWOX	http://www.gsea-msigdb.org/gsea/msigdb/human/geneset/ROYLANCE_BREAST_CANCER_16Q_COPY_NUMBER_DN
Curated_gene_sets	ROYLANCE_BREAST_CANCER_16Q_COPY_NUMBER_DN	25	13	1.02883e-12	6.68223e-09	ANKRD26P1:SHCBP1:VPS35:ORC6:MYLK3:C16orf87:GPT2:NETO2:ITFG1:PHKB:IRX6:MMP2:WWOX	http://www.gsea-msigdb.org/gsea/msigdb/human/geneset/ROYLANCE_BREAST_CANCER_16Q_COPY_NUMBER_DN
Positional_gene_sets	chr16q11	8	7	8.43149e-10	2.52945e-08	ANKRD26P1:SHCBP1:VPS35:ORC6:MYLK3:C16orf87:GPT2	http://www.gsea-msigdb.org/gsea/msigdb/human/geneset/chr16q11
Positional_gene_sets	chr11p15	344	39	1.16429e-09	3.17534e-08	ATHL1:IFITM5:IFITM2:TSSC4:TRIM6:TRIM5:OR56B1:OR56A3:CNGA4:ILK:MRVI1:CTR9:RP11-685M7.5:EIF4G2:SNORD97:RP11-685M7.3:ZBED5-AS1:GALNT18:CSNK2A3:MIR4299:USP47:DKK3:MICAL2:PARVA:TEAD1:LINC00958:ARNTL:BTBD10:PTH:RP11-231N3.1:SPON1:RRAS2:COPB1:PSMA1:PSMA1:CYP2R1:INSC:SOX6:C11orf58:PLEKHA7:OR7E14P	http://www.gsea-msigdb.org/gsea/msigdb/human/geneset/chr11p15
GWAScatalog	Type 1 diabetes and autoimmune thyroid diseases	18	10	1.91231e-10	9.24419e-08	IER3:PSORS1C1:HCP5:MICA:NFKBIL1:LTA:NCR3:HSPA1L:TNXB:NOTCH4
GWAScatalog	Rosacea symptom severity	123	23	2.08908e-10	9.24419e-08	TTC27:NCKAP5:PIK3R1:IRF4:TRIM39:TRIM39-RPP21:HLA-E:GNL1:IER3:C6orf15:PSORS1C1:HLA-C:MICA:MICB:NCR3:AIF1:LSM2:ZBTB12:DGKB:CSMD3:TTC12:NUFIP1:DPF3:NCAM2
Positional_gene_sets	chr2q33	96	18	1.82955e-08	4.57388e-07	NRP2:NDUFS1:AC007383.4:EEF1B2:SNORD51:SNORA41:DYTN:MDH1B:FASTKD2:MIR3130-1:KLF7:MIR2355:MIR1302-4:CREB1:METTL21A:CCNYL1:MIR4775:FZD5:PLEKHM3	http://www.gsea-msigdb.org/gsea/msigdb/human/geneset/chr2q33
GWAScatalog	Hematology traits	27	11	1.61213e-09	6.48517e-07	IRF4:MUC21:HCG22:C6orf15:PSORS1C1:CDSN:PSORS1C2:CCHCR1:ZBTB12:HBS1L:MYB
GWAScatalog	Stevens-Johnson syndrome and toxic epidermal necrolysis (SJS-TEN)	6	6	2.89695e-09	1.06825e-06	PSORS1C1:CCHCR1:TCF19:POU5F1:HLA-C:HCP5
GWAScatalog	HIV-1 control	13	8	4.44851e-09	1.51421e-06	CDSN:HLA-C:HLA-B:HCP5:MICA:SNORD52:TNXB:NOTCH4
GWAScatalog	Sarcoidosis (Lofgren's syndrome vs non-Lofgren's syndrome)	25	10	1.12167e-08	3.54529e-06	TRIM39:TRIM39-RPP21:RPP21:HLA-E:IER3:GTF2H4:C6orf15:HLA-C:HLA-B:APOM:HLA-DMA
Positional_gene_sets	chr4q25	41	11	2.40259e-07	5.54443e-06	DKK2:PAPSS1:SGMS2:RP11-286E11.1:CYP2U1:HADH:RPL34-AS1:RPL34:SEC24B-AS1:SEC24B:CCDC109B	http://www.gsea-msigdb.org/gsea/msigdb/human/geneset/chr4q25
GWAScatalog	Waist-hip index	565	50	2.7244e-08	8.03697e-06	SLC38A11:SPATA5:HSD17B4:HCG17:HLA-L:HCG18:DHX16:TUBB:LINC00243:MUC22:HCG22:C6orf15:PSORS1C1:PSORS1C2:POU5F1:HCG27:HLA-C:HLA-B:HCP5:MICA:LINC01149:MICB:NFKBIL1:LTA:NCR3:AIF1:PRRC2A:BAG6:SLC44A4:EHMT2:C2:ZBTB12:TNXB:PBX2:NOTCH4:RGS17:CNTLN:SPON1:RRAS2:PSMA1:PSMA1:FKBP4:TSPAN9:SLC5A8:PHGR1:LITAF:RBL2:MAFB:TOP1:PLCG1:ZHX3
Positional_gene_sets	chr6q15	27	9	3.89047e-07	8.33671e-06	AKIRIN2:RNGTT:PNRC1:SRSF12:GABRR2:UBE2J1:RRAGD:ANKRD6:LYRM2	http://www.gsea-msigdb.org/gsea/msigdb/human/geneset/chr6q15
GWAScatalog	Small cell lung carcinoma	61	14	4.82666e-08	1.33487e-05	PPP2R3A:TRIM39:TRIM39-RPP21:HLA-E:IER3:LINC00243:SFTA2:HCG22:C6orf15:HLA-C:HLA-B:BAG6:SCIN:PIWIL4:FUT4
GWAScatalog	Allergic sensitization	37	11	7.46923e-08	1.89117e-05	IL21:TMEM232:SLC25A46:TSLP:WDR36:CAMK4:PSORS1C1:HLA-C:HLA-B:MICA:MICB
GWAScatalog	Cold sores	5	5	7.6929e-08	1.89117e-05	POU5F1:HCG27:HCP5:MICA:MICB
GWAScatalog	Hip circumference adjusted for BMI	860	64	2.22077e-07	5.17206e-05	UBE4B:KIF1B:LMX1A:NOSTRIN:SPC25:VIPR1:CCDC66:SPATA5:OTUD4:HSD17B4:ID4:MOG:HCG17:HLA-L:FLOT1:LINC00243:MUC22:HCG22:C6orf15:PSORS1C1:CDSN:PSORS1C2:CCHCR1:POU5F1:HCG27:HLA-C:HLA-B:HCP5:MICA:MICB:NFKBIL1:LTA:NCR3:AIF1:PRRC2A:BAG6:GPANK1:CSNK2B:MSH5:SLC44A4:C2:CYP21A2:TNXB:PBX2:NOTCH4:SMOC2:BNC2:CCDC3:TEAD1:SPON1:RRAS2:PSMA1:PSMA1:B4GALNT3:FKBP4:APOLD1:SOCS2:APAF1:TBX5-AS1:SRP14:BMF:RBL2:AKTIP:CD79B:T…
GWAScatalog	Rheumatic heart disease	20	8	3.43615e-07	7.60248e-05	SMYD2:HLA-B:PBX2:PARVA:TEAD1:RP11-166D19.1:MIR125B1:BLID
Positional_gene_sets	chr5q23	53	11	3.82635e-06	7.65269e-05	DTWD2:DMXL1:MIR5706:HSD17B4:FAM170A:PRR16:SRFBP1:LOX:ZNF474:SNCAIP:CTXN3	http://www.gsea-msigdb.org/gsea/msigdb/human/geneset/chr5q23
GWAScatalog	Epstein-Barr virus immune response (EBNA-1)	6	5	4.47089e-07	9.42081e-05	C6orf15:PSORS1C1:HLA-B:EHMT2:NOTCH4
Positional_gene_sets	chr5q15	28	8	6.4738e-06	0.000121384	NR2F1-AS1:NR2F1:FAM172A:MIR2277:POU5F2:KIAA0825:ANKRD32:GPR150	http://www.gsea-msigdb.org/gsea/msigdb/human/geneset/chr5q15
Positional_gene_sets	chr6q23	68	12	8.32362e-06	0.000146887	LINC00326:RP3-323P13.2:TCF21:TBPL1:SLC2A12:HMGA1P7:SGK1:LINC01010:RP11-557H15.4:ALDH8A1:HBS1L:MYB	http://www.gsea-msigdb.org/gsea/msigdb/human/geneset/chr6q23
GWAScatalog	Height	1106	75	7.77327e-07	0.000156349	PTPN14:NCKAP5:NOSTRIN:SPC25:FASTKD2:CACNA1D:WNT5A:LINC00901:IGSF11:NAALADL2:ACAP2:RPL34:LINC01091:OTUD4:NIPBL:WDR70:ADAMTS6:PIK3R1:MIR548F3:ID4:HCG17:HLA-L:HCG18:NRM:LINC00243:MUC22:HCG22:PSORS1C1:PSORS1C2:HLA-C:HLA-B:HCP5:MICA:LINC01149:NFKBIL1:AIF1:PRRC2A:BAG6:HLA-DPB2:RNGTT:PNRC1:TBPL1:SMOC2:SCIN:ARL4A:ETV1:ABCF2:KCNQ3:BNC2:CAMK1D:MIR548Q:CCDC3:TEAD1:RRAS2:COPB1:SOX6:B4GALNT3:CCND2:ETV6:DUSP16…
GWAScatalog	Body mass index	1153	77	9.90045e-07	0.000190476	MTOR:LRRC7:CXCR4:SLC38A11:NDUFS1:EEF1B2:SNORA41:DYTN:MDH1B:FASTKD2:MIR3130-1:MIR1302-4:CREB1:CPS1:ERBB4:TRAK1:CCK:LYZL4:DCP1A:CACNA1D:CHDH:IL17RB:ACTR8:LINC00901:IGSF11:ACAP2:MYCT1:VIP:FBXO5:MTRF1L:RGS17:DAGLB:KDELR2:GRID2IP:ZDHHC4:PNOC:RALYL:CSMD3:CDC123:CAMK1D:PLEKHA7:NCAM1:TTC12:ANKK1:DRD2:MIR4301:B4GALNT3:ANKS1B:NUFIP1:CHGA:UBR7:BTBD7:UNC79:PRIMA1:ZNF839:CINP:TECPR2:ANKRD9:MIR4309:RCOR1:TRAF3…
GWAScatalog	Multiple myeloma	30	9	1.0721e-06	0.000197668	ULK4:PSORS1C1:CDSN:PSORS1C2:CCHCR1:TCF19:POU5F1:CHPF2:SMARCD3
GWAScatalog	Sarcoidosis (non-Lofgren's syndrome without extrapulmonary manifestations)	23	8	1.20866e-06	0.000213932	MICB:NFKBIL1:LTA:NCR3:AIF1:TNXB:AGER:NOTCH4
Positional_gene_sets	chr11q23	134	17	1.28551e-05	0.000214251	IL18:TEX12:BCO2:PTS:RP11-65M17.3:RP11-65M17.1:RP11-629G13.1:NCAM1:NCAM1-AS1:TTC12:ANKK1:DRD2:MIR4301:ZW10:LINC00900:AP000770.1:CXCR5	http://www.gsea-msigdb.org/gsea/msigdb/human/geneset/chr11q23
GWAScatalog	Neonatal lupus	7	5	1.51575e-06	0.000257969	NFKBIL1:LTA:TNF:LTB:AIF1
Positional_gene_sets	chr3q29	74	12	2.03704e-05	0.000321637	TMEM44:LSG1:FAM43A:AC090505.6:XXYLT1:XXYLT1-AS1:MIR3137:XXYLT1-AS2:ACAP2:PPP1R2:APOD:MUC20	http://www.gsea-msigdb.org/gsea/msigdb/human/geneset/chr3q29
GWAScatalog	Decreased fine motor function in Charcot-Marie-Tooth disease 1A (eating with utensils)	4	4	2.04072e-06	0.000334451	TUBB:FLOT1:IER3:LINC00243
GWAScatalog	Clozapine-induced agranulocytosis/granulocytopenia in treatment-resistant schizophrenia	18	7	2.40317e-06	0.000379787	HCP5:MICA:LST1:MSH5:AGPAT1:PBX2:NOTCH4
GWAScatalog	Idiopathic membranous nephropathy	8	5	3.91539e-06	0.000583195	PSORS1C1:TCF19:EHMT2:PPT2:EGFL8:RNF5
GWAScatalog	AIDS progression	13	6	3.95386e-06	0.000583195	HLA-C:HCP5:MICB:MCCD1:TNF:LTB
Positional_gene_sets	chr17q12	105	14	4.20467e-05	0.0006307	C17orf66:RDM1:LYZL6:MYO19:PIGW:GGNBP2:DHRS11:MRM1:LHX1:AATF:MIR2909:ACACA:DUSP14:SYNRG	http://www.gsea-msigdb.org/gsea/msigdb/human/geneset/chr17q12
GWAScatalog	Type 1 diabetes (age at diagnosis)	27	8	4.78246e-06	0.000682657	TRIM39:TRIM39-RPP21:RPP21:C6orf15:HLA-C:LINC01149:TNF:NOTCH4:PHF20L1
Positional_gene_sets	chr5q12	37	8	5.94384e-05	0.00084912	SREK1IP1:CWC27:ADAMTS6:CENPK:PPWD1:TRIM23:TRAPPC13:SGTB	http://www.gsea-msigdb.org/gsea/msigdb/human/geneset/chr5q12
Immunologic_signatures	GSE10325_CD4_TCELL_VS_BCELL_DN	174	23	1.91878e-07	0.00100141	CR2:BCL11A:TRAK1:STAP1:BANK1:IRF4:DDAH2:HLA-DMA:TSPAN13:ABCB4:PNOC:RRAS2:DTX4:CXCR5:YBX3:KIAA0226L:TCL1A:CD79B:FCER2:CD22:CD79A:VPREB3:LARGE	http://www.gsea-msigdb.org/gsea/msigdb/human/geneset/GSE10325_CD4_TCELL_VS_BCELL_DN
Positional_gene_sets	chr7q36	100	13	0.000102008	0.00139102	ZBED6CL:TMUB1:AGAP3:GBX1:IQCA1P1:ABCF2:CHPF2:MIR671:SMARCD3:NUB1:WDR86:CRYGN:MIR3907	http://www.gsea-msigdb.org/gsea/msigdb/human/geneset/chr7q36
Positional_gene_sets	chr4q32	51	9	0.000111737	0.00145744	FAM198B:TMEM144:C4orf46:ETFDH:PPID:FNIP2:C4orf45:RAPGEF2:MIR3688-1	http://www.gsea-msigdb.org/gsea/msigdb/human/geneset/chr4q32
GWAScatalog	Lung cancer	189	21	1.06509e-05	0.00147282	MOG:TRIM39:TRIM39-RPP21:RPP21:HLA-E:GNL1:PPP1R18:MUC22:C6orf15:PSORS1C1:POU5F1:HCG27:HLA-C:HCP5:APOM:MSH5:SLC44A4:TNXB:NOTCH4:HLA-DPB2:DLGAP2:PSMA4
Immunologic_signatures	GSE29618_BCELL_VS_MDC_UP	176	22	9.28792e-07	0.00172592	KLF7:EIF1B:STAP1:BANK1:DMXL1:LTB:NT5E:PNRC1:TSPAN13:PNOC:PLEKHA2:OPTN:RRAS2:CXCR5:CLEC2D:RP11-75L1.2:KIAA0226L:TCL1A:RASGRP1:CD79B:FCER2:CD22:CD79A	http://www.gsea-msigdb.org/gsea/msigdb/human/geneset/GSE29618_BCELL_VS_MDC_UP
Immunologic_signatures	GSE4984_UNTREATED_VS_GALECTIN1_TREATED_DC_DN	163	21	9.92098e-07	0.00172592	CR2:BTLA:STAP1:BANK1:CYP2U1:HADH:IL7R:FBXO5:TSPAN13:ABCB4:PNOC:SPON1:CXCR5:TCL1A:IVD:CD79B:RTTN:FCER2:CD22:CD79A:VPREB3	http://www.gsea-msigdb.org/gsea/msigdb/human/geneset/GSE4984_UNTREATED_VS_GALECTIN1_TREATED_DC_DN
Positional_gene_sets	chr3q13	117	14	0.000138671	0.00173338	BTLA:LINC00901:IGSF11:IGSF11-AS1:C3orf30:UPK1B:B4GALT4:ARHGAP31:TMEM39A:POGLUT1:TIMMDC1:POPDC2:MAATS1:NR1I2	http://www.gsea-msigdb.org/gsea/msigdb/human/geneset/chr3q13
GWAScatalog	Takayasu arteritis	71	12	1.31873e-05	0.0017683	MUC21:MUC22:PSORS1C1:CDSN:HCG27:HLA-C:HLA-B:MICA:MSH5:EHMT2:ATF6B:NOTCH4
Positional_gene_sets	chr5q22	32	7	0.000159871	0.00191846	TMEM232:MIR548F3:SLC25A46:TSLP:WDR36:CAMK4:RP11-526F3.1	http://www.gsea-msigdb.org/gsea/msigdb/human/geneset/chr5q22
GWAScatalog	Anxiety and stress-related disorders	16	6	1.67325e-05	0.00217768	EDIL3:CASC5:RMDN3:GCHFR:C15orf62:PTPRT
Immunologic_signatures	GSE10325_BCELL_VS_MYELOID_UP	183	22	1.80165e-06	0.0023507	CR2:SMYD2:BCL11A:STAP1:BANK1:LTB:LSM2:TSPAN13:RABGEF1:ABCB4:PNOC:OPTN:RRAS2:CXCR5:TCL1A:RASGRP1:CD79B:FCER2:CD22:CD79A:VPREB3:LARGE	http://www.gsea-msigdb.org/gsea/msigdb/human/geneset/GSE10325_BCELL_VS_MYELOID_UP
Immunologic_signatures	GSE29618_BCELL_VS_MDC_DAY7_FLU_VACCINE_UP	173	21	2.62973e-06	0.00274491	EIF1B:STAP1:BANK1:SPRY1:LTB:NT5E:PNOC:PLEKHA2:SPON1:RRAS2:CXCR5:CLEC2D:RP11-75L1.2:CD69:KIAA0226L:TCL1A:RASGRP1:CD79B:FCER2:CD22:CD79A:VPREB3	http://www.gsea-msigdb.org/gsea/msigdb/human/geneset/GSE29618_BCELL_VS_MDC_DAY7_FLU_VACCINE_UP
Positional_gene_sets	chr14q32	269	23	0.00025262	0.00291485	CHGA:UBR7:BTBD7:UNC79:PRIMA1:FAM181A-AS1:FAM181A:OTUB2:DDX24:TCL1A:ZNF839:CINP:TECPR2:ANKRD9:MIR4309:RCOR1:TRAF3:TNFAIP2:LINC00605:CKB:BAG5:KLC1:APOPT1:RP11-73M18.2	http://www.gsea-msigdb.org/gsea/msigdb/human/geneset/chr14q32
GWAScatalog	Waist-to-hip ratio adjusted for BMI	795	54	2.68516e-05	0.00339481	SLC38A11:SPATA5:DTWD2:DMXL1:HSD17B4:FAM170A:HCG17:HLA-L:HCG18:DHX16:TUBB:LINC00243:MUC22:HCG22:C6orf15:PSORS1C1:PSORS1C2:CCHCR1:POU5F1:HCG27:HLA-C:HLA-B:HCP5:MICA:LINC01149:MICB:NFKBIL1:LTA:TNF:NCR3:AIF1:PRRC2A:BAG6:SLC44A4:EHMT2:C2:ZBTB12:CYP21A2:TNXB:NOTCH4:RGS17:CNTLN:SPON1:RRAS2:PSMA1:PSMA1:FKBP4:TSPAN9:PHGR1:LITAF:RBL2:MAFB:TOP1:PLCG1:ZHX3
GWAScatalog	Hepatocellular carcinoma	6	4	2.87934e-05	0.00353919	UBE4B:KIF1B:MICA:C2
GWAScatalog	Itch intensity from mosquito bite adjusted by bite size	102	14	3.02592e-05	0.00354511	GNG12:GNG12-AS1:LYZL4:IL21:BBS12:SPATA5:SPRY1:HCG17:HLA-C:MICA:SLC44A4:C2:RNF5:SORBS3
GWAScatalog	Neuroticism	129	16	3.04439e-05	0.00354511	ZNF804A:ENTPD3:RPL14:ZNF619:ZNF620:ZNF621:TRIM39:TRIM39-RPP21:RPP21:HLA-E:GNL1:PRR3:SOX6:DRD2:ARRDC4:PMM1:XRCC6
Immunologic_signatures	GSE29618_BCELL_VS_MONOCYTE_UP	170	20	7.29329e-06	0.00592573	BCL11A:CXCR4:STAP1:BANK1:LTB:NT5E:TSPAN13:ABCB4:PNOC:RRAS2:CXCR5:CLEC2D:RP11-75L1.2:CD69:KIAA0226L:DDX24:RASGRP1:CD79B:FCER2:CD22:CD79A	http://www.gsea-msigdb.org/gsea/msigdb/human/geneset/GSE29618_BCELL_VS_MONOCYTE_UP
Immunologic_signatures	SOBOLEV_PBMC_PANDEMRIX_AGE_18_64YO_HIGH_VS_LOW_RESPONDERS_MEDIUM_HIGH_ADVERSE_EVENTS_SCORE_1DY_CORRELATED_WITH_TRANSITIONAL_B_CELLS_UP	21	7	7.9479e-06	0.00592573	BANK1:TSPAN13:KIAA0226L:CD79B:FCER2:CD22:LARGE	http://www.gsea-msigdb.org/gsea/msigdb/human/geneset/SOBOLEV_PBMC_PANDEMRIX_AGE_18_64YO_HIGH_VS_LOW_RESPONDERS_MEDIUM_HIGH_ADVERSE_EVENTS_SCORE_1DY_CORRELATED_WITH_TRANSITIONAL_B_CELLS_UP
Immunologic_signatures	SOBOLEV_PBMC_PANDEMRIX_AGE_18_64YO_MEDIUM_HIGH_ADVERSE_EVENT_SUBJECTS_1DY_UP	38	9	9.30307e-06	0.00606909	BANK1:TSPAN13:CXCR5:KIAA0226L:CD79B:FCER2:CD22:CD79A:LARGE	http://www.gsea-msigdb.org/gsea/msigdb/human/geneset/SOBOLEV_PBMC_PANDEMRIX_AGE_18_64YO_MEDIUM_HIGH_ADVERSE_EVENT_SUBJECTS_1DY_UP
GWAScatalog	Fetal hemoglobin levels in sickle cell anemia	3	3	5.40779e-05	0.00613576	BCL11A:HBS1L:MYB
GWAScatalog	Drug-induced Stevens-Johnson syndrome or toxic epidermal necrolysis (SJS/TEN)	7	4	6.51637e-05	0.00720874	PSORS1C1:POU5F1:HCP5:MAFB
Positional_gene_sets	chr11q21	40	7	0.000680608	0.00756231	C11orf54:PANX1:GPR83:MRE11A:ANKRD49:PIWIL4:FUT4	http://www.gsea-msigdb.org/gsea/msigdb/human/geneset/chr11q21
Immunologic_signatures	GSE10325_LUPUS_BCELL_VS_LUPUS_MYELOID_UP	177	20	1.33695e-05	0.0077528	TTC27:BCL11A:SS18L2:STAP1:BANK1:IRF4:MDC1:LSM2:TSPAN13:PNOC:RRAS2:CLEC2D:RP11-75L1.2:CD69:PEBP1:TCL1A:RASGRP1:RPUSD2:CD79B:CD79A:VPREB3	http://www.gsea-msigdb.org/gsea/msigdb/human/geneset/GSE10325_LUPUS_BCELL_VS_LUPUS_MYELOID_UP
microRNA_targets	MIR4469	109	16	3.44791e-06	0.00811663	FAM78B:TMEM39A:NAALADL2:FAM170A:TRIQK:KCNQ3:PSIP1:STK32C:DTX4:NCAM1:TMEM132B:GPR176:RBL2:FAM104A:CD300A:SRSF6	http://www.gsea-msigdb.org/gsea/msigdb/human/geneset/MIR4469
microRNA_targets	MIR6761_5P	114	16	6.24836e-06	0.00811663	DPY30:THSD7B:LANCL1:BTLA:GABRR2:OPRM1:PHF20L1:TRIM6:ADIPOR2:TSPAN9:CCND2:DACT1:PSEN1:RMI2:NETO2:NKD1	http://www.gsea-msigdb.org/gsea/msigdb/human/geneset/MIR6761_5P
Cell_type_signature	FAN_EMBRYONIC_CTX_BRAIN_B_CELL	94	14	1.17322e-05	0.00973774	CXCR4:BANK1:HLA-C:HLA-B:LTB:HLA-DMA:PLEKHA2:CLEC2D:RP11-75L1.2:CD69:TCL1A:CD79B:CD22:CD79A:VPREB3	http://www.gsea-msigdb.org/gsea/msigdb/human/geneset/FAN_EMBRYONIC_CTX_BRAIN_B_CELL
Cell_type_signature	RUBENSTEIN_SKELETAL_MUSCLE_B_CELLS	147	17	4.32347e-05	0.0101028	CXCR4:RPL14:BTLA:PPP1R2:BANK1:RPL34:LTB:HLA-DMA:CD69:TCL1A:C15orf57:CD79B:RPL38:FCER2:CD79A:STK4:VPREB3	http://www.gsea-msigdb.org/gsea/msigdb/human/geneset/RUBENSTEIN_SKELETAL_MUSCLE_B_CELLS
Cell_type_signature	DESCARTES_MAIN_FETAL_LYMPHOID_CELLS	133	16	4.44439e-05	0.0101028	CXCR4:STAP1:IL7R:GZMK:LTA:NCR3:CARD11:CXCR5:CD69:KLRF2:TCL1A:CYLD:CD79B:CD22:CD79A:VPREB3	http://www.gsea-msigdb.org/gsea/msigdb/human/geneset/DESCARTES_MAIN_FETAL_LYMPHOID_CELLS
Cell_type_signature	AIZARANI_LIVER_C34_MHC_II_POS_B_CELLS	120	15	4.87745e-05	0.0101028	BCL11A:CXCR4:BANK1:LTB:PLEKHA2:CAMK1D:MPEG1:CLEC2D:RP11-75L1.2:YBX3:KIAA0226L:TCL1A:CD79B:CD22:CD79A:VPREB3	http://www.gsea-msigdb.org/gsea/msigdb/human/geneset/AIZARANI_LIVER_C34_MHC_II_POS_B_CELLS
Cell_type_signature	TRAVAGLINI_LUNG_B_CELL	151	17	6.08604e-05	0.0101028	BCL11A:CXCR4:BTLA:STAP1:BANK1:TSPAN13:PNOC:CAMK1D:RRAS2:CXCR5:CLECL1:TCL1A:CD79B:FCER2:CD22:CD79A:VPREB3	http://www.gsea-msigdb.org/gsea/msigdb/human/geneset/TRAVAGLINI_LUNG_B_CELL
Positional_gene_sets	chr13q14	126	13	0.000996326	0.0106749	NUFIP1:SNORA31:TPT1-AS1:COG3:FAM194B:SPERT:SIAH3:ZC3H13:CPB2-AS1:CPB2:LCP1:LINC00563:KIAA0226L	http://www.gsea-msigdb.org/gsea/msigdb/human/geneset/chr13q14
GWAScatalog	A body shape index	395	31	0.000115334	0.0121901	MTOR:SLC38A11:SPATA5:SPRY1:ADAMTS6:HCG17:HCG18:MUC22:HCG22:C6orf15:PSORS1C1:TCF19:HCG27:HLA-C:HLA-B:HCP5:MICB:LTA:NCR3:PRRC2A:BAG6:MSH5:SLC44A4:EHMT2:C2:ZBTB12:TNXB:ATF6B:NOTCH4:TSPAN9:SLC5A8
GWAScatalog	Systemic lupus erythematosus	377	30	0.000115703	0.0121901	ERBB4:TMEM39A:TIMMDC1:NAALADL2:BANK1:IL21:IL7R:CAPSL:IRF4:SFTA2:MUC21:PSORS1C1:HCP5:CSNK2B:MSH5:HSPA1A:HSPA1B:SLC44A4:C2:TNXB:NOTCH4:GABRR2:CXCR5:CREBL2:GPR19:CDKN1B:TMEM132C:LCP1:DPF3:TRAF3:RASGRP1
Chemical_and_Genetic_pertubation	ZHENG_BOUND_BY_FOXP3	485	39	9.18702e-06	0.0156409	ULK4:BTLA:XXYLT1:MUC20:C4orf46:RAPGEF2:SPEF2:IL7R:NIPBL:CWC27:ADAMTS6:CAMK4:IRF4:NT5E:HBS1L:OPRM1:ARL4A:TSPAN13:TMEM71:TG:MAMDC2:TRIM5:BTBD10:RRAS2:PSMA1:PSMA1:DTX4:MS4A6A:MS4A7:CLEC2D:RP11-75L1.2:CD69:CDKN1B:SOCS2:LCP1:TPP2:CASC5:RMI2:RBL2:RDM1:PLCG1	http://www.gsea-msigdb.org/gsea/msigdb/human/geneset/ZHENG_BOUND_BY_FOXP3
Positional_gene_sets	chr13q33	34	6	0.00156998	0.0162412	TPP2:METTL21EP:SLC10A2:DAOA-AS1:DAOA:LINC00343	http://www.gsea-msigdb.org/gsea/msigdb/human/geneset/chr13q33
GWAScatalog	Cervical cancer	23	6	0.000168033	0.0168988	MICA:MICB:MCCD1:TNF:HLA-DPB2:VSTM2A
GWAScatalog	Irritable bowel syndrome	23	6	0.000168033	0.0168988	NUDT6:SPRY1:HLA-C:KDELR2:GRID2IP:NCAM1
Cell_type_signature	DURANTE_ADULT_OLFACTORY_NEUROEPITHELIUM_B_CELLS	31	7	0.000129089	0.0178573	CXCR4:BANK1:LTB:CD69:CD79B:CD79A:VPREB3	http://www.gsea-msigdb.org/gsea/msigdb/human/geneset/DURANTE_ADULT_OLFACTORY_NEUROEPITHELIUM_B_CELLS
Positional_gene_sets	chr9p22	24	5	0.0017933	0.017933	PSIP1:RNU6-14P:C9orf92:BNC2:CNTLN	http://www.gsea-msigdb.org/gsea/msigdb/human/geneset/chr9p22
Immunologic_signatures	GSE29618_BCELL_VS_MONOCYTE_DAY7_FLU_VACCINE_UP	174	19	3.52121e-05	0.0180892	BCL11A:STAP1:BANK1:NT5E:TSPAN13:ABCB4:PNOC:PLEKHA2:RRAS2:CLEC2D:RP11-75L1.2:CD69:KIAA0226L:TCL1A:RASGRP1:CD79B:FCER2:CD22:CD79A:VPREB3	http://www.gsea-msigdb.org/gsea/msigdb/human/geneset/GSE29618_BCELL_VS_MONOCYTE_DAY7_FLU_VACCINE_UP
Immunologic_signatures	GSE22886_NAIVE_BCELL_VS_MONOCYTE_UP	175	19	3.81262e-05	0.0180892	CR2:BCL11A:CXCR4:STAP1:BANK1:LTB:NCR3:TSPAN13:ABCB4:PNOC:RRAS2:CD69:KIAA0226L:TCL1A:CD79B:CD22:CD79A:VPREB3:LARGE	http://www.gsea-msigdb.org/gsea/msigdb/human/geneset/GSE22886_NAIVE_BCELL_VS_MONOCYTE_UP
GWAScatalog	Change in intraocular pressure in response to steroid treatment (triamcinolone acetonide)	4	3	0.00021019	0.0202193	MUC22:HCG22:HLA-B
GWAScatalog	Myositis	4	3	0.00021019	0.0202193	HCP5:MICB:ATP6V1G2
Positional_gene_sets	chr10p13	36	6	0.00213242	0.0206363	CAMK1D:MIR4480:MIR548Q:CCDC3:OPTN:MCM10	http://www.gsea-msigdb.org/gsea/msigdb/human/geneset/chr10p13
GWAScatalog	Alzheimer's disease (cognitive decline)	45	8	0.000253941	0.0239083	MOBP:MAN2A1:CAMK4:DMXL1:TSPAN13:SPON1:RRAS2:PSMA1:PSMA1
Wikipathways	WP_17Q12_COPY_NUMBER_VARIATION_SYNDROME	90	13	3.33733e-05	0.0244626	C17orf66:RDM1:LYZL6:MYO19:PIGW:GGNBP2:DHRS11:MRM1:LHX1:AATF:ACACA:DUSP14:SYNRG	http://www.gsea-msigdb.org/gsea/msigdb/human/geneset/WP_17Q12_COPY_NUMBER_VARIATION_SYNDROME
Chemical_and_Genetic_pertubation	ROYLANCE_BREAST_CANCER_16Q_COPY_NUMBER_UP	63	11	2.1891e-05	0.0248463	ANKRD26P1:SHCBP1:VPS35:ORC6:MYLK3:C16orf87:GPT2:C16orf78:CHD9:RBL2:AKTIP	http://www.gsea-msigdb.org/gsea/msigdb/human/geneset/ROYLANCE_BREAST_CANCER_16Q_COPY_NUMBER_UP
GWAScatalog	Itch intensity from mosquito bite	57	9	0.000269814	0.0248735	GNG12-AS1:IL21:BBS12:SPATA5:HCG17:PRR3:NRM:HLA-B:SLC44A4
Immunologic_signatures	GSE10240_CTRL_VS_IL17_AND_IL22_STIM_PRIMARY_BRONCHIAL_EPITHELIAL_CELLS_UP	197	20	6.28901e-05	0.025248	DFFA:GADD45A:WLS:FASTKD2:DNAJC21:CAPSL:MSH5-SAPCD1:SAPCD1:RRAGD:SGK1:ABCF2:NUDT5:TSSC4:ARNTL:RRAS2:ZW10:WSB2:OTUB2:BUB1B:KNSTRN:CD79A	http://www.gsea-msigdb.org/gsea/msigdb/human/geneset/GSE10240_CTRL_VS_IL17_AND_IL22_STIM_PRIMARY_BRONCHIAL_EPITHELIAL_CELLS_UP
Immunologic_signatures	GSE21670_UNTREATED_VS_TGFB_IL6_TREATED_STAT3_KO_CD4_TCELL_UP	197	20	6.28901e-05	0.025248	UBE4B:SPC25:CISH:NUDT6:SPRY1:CENPK:IRF4:CCHCR1:TCF19:C6orf48:HLA-DMA:RRAGD:MYB:YBX3:DUSP16:SOCS2:CINP:KNSTRN:LITAF:N4BP1	http://www.gsea-msigdb.org/gsea/msigdb/human/geneset/GSE21670_UNTREATED_VS_TGFB_IL6_TREATED_STAT3_KO_CD4_TCELL_UP
GWAScatalog	Atopic dermatitis	58	9	0.000308782	0.0278849	IL21:IL7R:CAPSL:HLA-C:HLA-B:MICA:MICB:TNXB:CARD11
Curated_gene_sets	ZHENG_BOUND_BY_FOXP3	485	39	9.18702e-06	0.0298349	ULK4:BTLA:XXYLT1:MUC20:C4orf46:RAPGEF2:SPEF2:IL7R:NIPBL:CWC27:ADAMTS6:CAMK4:IRF4:NT5E:HBS1L:OPRM1:ARL4A:TSPAN13:TMEM71:TG:MAMDC2:TRIM5:BTBD10:RRAS2:PSMA1:PSMA1:DTX4:MS4A6A:MS4A7:CLEC2D:RP11-75L1.2:CD69:CDKN1B:SOCS2:LCP1:TPP2:CASC5:RMI2:RBL2:RDM1:PLCG1	http://www.gsea-msigdb.org/gsea/msigdb/human/geneset/ZHENG_BOUND_BY_FOXP3
GWAScatalog	Leukoderma in response to rhododendrol	10	4	0.000356835	0.031392	HLA-C:HLA-B:MICAL2:CDH13
GWAScatalog	Squamous cell lung carcinoma	99	12	0.000361806	0.031392	TRIM39:TRIM39-RPP21:HLA-E:GNL1:VARS2:MUC22:HCG27:HLA-C:HCP5:APOM:TNXB:NOTCH4:PANX1
Wikipathways	WP_OXIDATIVE_DAMAGE_RESPONSE	40	8	0.00010708	0.0337811	GADD45A:CR2:TNF:C2:C4A:CDKN1B:APAF1:TRAF3	http://www.gsea-msigdb.org/gsea/msigdb/human/geneset/WP_OXIDATIVE_DAMAGE_RESPONSE
Wikipathways	WP_GDNFRET_SIGNALING_AXIS	23	6	0.000168033	0.0337811	CTNNB1:SPRY1:FAT4:GDNF:SALL1:LHX1	http://www.gsea-msigdb.org/gsea/msigdb/human/geneset/WP_GDNFRET_SIGNALING_AXIS
Wikipathways	WP_ALZHEIMERS_DISEASE	254	22	0.000284893	0.0337811	MTOR:FZD5:CTNNB1:CACNA1D:WNT5A:DKK2:PPID:PIK3R1:TUBB:TNF:CSNK2B:AGER:PSMB1:CSNK2A3:PSMA1:PSMA1:GPR83:CACNA1C:APAF1:PSEN1:KLC1:RP11-73M18.2:PLCB2:PSMA4	http://www.gsea-msigdb.org/gsea/msigdb/human/geneset/WP_ALZHEIMERS_DISEASE
Wikipathways	WP_ALLOGRAFT_REJECTION	84	11	0.000320978	0.0337811	IL21:GDNF:HLA-E:HLA-C:HLA-B:MICA:TNF:C2:C4A:HLA-DMA:CXCR5	http://www.gsea-msigdb.org/gsea/msigdb/human/geneset/WP_ALLOGRAFT_REJECTION
Wikipathways	WP_EXTRAFOLLICULAR_AND_FOLLICULAR_B_CELL_ACTIVATION_BY_SARSCOV2	71	10	0.000327612	0.0337811	CR2:CXCR4:BTLA:IL21:IRF4:TNF:CXCR5:CD69:CD22:CD79A	http://www.gsea-msigdb.org/gsea/msigdb/human/geneset/WP_EXTRAFOLLICULAR_AND_FOLLICULAR_B_CELL_ACTIVATION_BY_SARSCOV2
Wikipathways	WP_ACUTE_VIRAL_MYOCARDITIS	85	11	0.000356284	0.0337811	DFFA:CXCR4:CREB1:PIK3R1:MICA:TNF:AIF1:HLA-DMA:ILK:EIF4G2:TICAM1	http://www.gsea-msigdb.org/gsea/msigdb/human/geneset/WP_ACUTE_VIRAL_MYOCARDITIS
Wikipathways	WP_ALZHEIMERS_DISEASE_AND_MIRNA_EFFECTS	314	25	0.000411897	0.0337811	MTOR:FZD5:CTNNB1:CACNA1D:WNT5A:DKK2:PPID:PIK3R1:TUBB:TNF:CSNK2B:AGER:PSMB1:MIR671:CSNK2A3:PSMA1:PSMA1:GPR83:MIR125B1:CACNA1C:MIR135A2:APAF1:PSEN1:KLC1:RP11-73M18.2:PLCB2:PSMA4	http://www.gsea-msigdb.org/gsea/msigdb/human/geneset/WP_ALZHEIMERS_DISEASE_AND_MIRNA_EFFECTS
Wikipathways	WP_OVARIAN_INFERTILITY	37	7	0.000414775	0.0337811	MTOR:CREB1:MSH5:TBP:PGR:CCND2:CDKN1B	http://www.gsea-msigdb.org/gsea/msigdb/human/geneset/WP_OVARIAN_INFERTILITY
Positional_gene_sets	chr18q22	40	6	0.00369718	0.0346611	TMX3:CCDC102B:RNU6-39P:RTTN:GTSCR1:CBLN2	http://www.gsea-msigdb.org/gsea/msigdb/human/geneset/chr18q22
GWAScatalog	Handedness (non-right-handed vs right-handed)	5	3	0.00051063	0.0434526	TUBB:FLOT1:MICB
GWAScatalog	Chronic hepatitis B infection	11	4	0.00054396	0.0454155	TCF19:HLA-C:EHMT2:NOTCH4
Curated_gene_sets	ROYLANCE_BREAST_CANCER_16Q_COPY_NUMBER_UP	63	11	2.1891e-05	0.047394	ANKRD26P1:SHCBP1:VPS35:ORC6:MYLK3:C16orf87:GPT2:C16orf78:CHD9:RBL2:AKTIP	http://www.gsea-msigdb.org/gsea/msigdb/human/geneset/ROYLANCE_BREAST_CANCER_16Q_COPY_NUMBER_UP

## Sheet: Supplementary Table S9
Significant gene sets in male subjects of UK Biobank of PHQ9 depressive symptoms mean values GWEIS in interaction with adult traumatic events scores
Category	GeneSet	N_genes	N_overlap	p	adjP	genes	link
Positional_gene_sets	chr17q21	326	75	1.75417e-37	5.26251e-35	PSMD3:MED24:THRA:RAPGEFL1:WIPF2:CDC6:RARA:TOP2A:IGFBP4:TNS4:CCR7:SMARCE1:KRT222:KRT222:KRT25:KRT20:KRT23:KRTAP2-3:KRTAP2-4:KRTAP9-9:KRTAP16-1:KRT13:KRT14:JUP:EIF1:GAST:HAP1:LEPREL4:FKBP10:NT5C3B:KLHL10:KLHL11:ACLY:TTC25:CNP:DNAJC7:NKIRAS2:ZNF385C:DHX58:KAT2A:HSPB9:RAB5C:KCNH4:HCRT:GHDC:STAT5B:STAT5A:STAT3:PTRF:ATP6V0A1:MIR548AT:MIR5010:NAGLU:HSD17B1:COASY:MLX:PSMC3IP:FAM134C:TUBG2:PLEKHH3:CCR10:C…	http://www.gsea-msigdb.org/gsea/msigdb/human/geneset/chr17q21
Positional_gene_sets	chr19q13	896	118	3.74915e-33	5.62372e-31	C19orf84:SIGLEC8:FPR2:ZNF577:CTC-429C10.2:ZNF649:ZNF613:HCCAT3:ZNF350:ZNF615:ZNF614:ZNF616:ZNF836:PPP2R1A:ZNF766:MIR643:ZNF480:ZNF610:ZNF880:ZNF528:ZNF808:ZNF701:ZNF83:ZNF611:ZNF28:ZNF468:ZNF320:ZNF816:ZNF816-ZNF321P:ZNF321P:ZNF702P:ERVV-1:ERVV-2:ZNF160:ZNF415:ZNF347:ZNF677:ZNF765:MIR512-1:MIR512-2:MIR1323:MIR498:MIR520E:MIR515-1:MIR519E:MIR520F:MIR515-2:MIR519C:MIR1283-1:MIR520A:MIR526B:MIR519B:…	http://www.gsea-msigdb.org/gsea/msigdb/human/geneset/chr19q13
Positional_gene_sets	chr2q31	97	28	1.48992e-17	1.48992e-15	H3F3AP4:CHRNA1:ATP5G3:KIAA1715:HOXD12:HOXD11:HOXD10:HOXD-AS2:HOXD9:HOXD8:MIR10B:HOXD4:HOXD-AS1:HOXD1:MTX2:LINC01116:NFE2L2:MIR3128:AC074286.1:AGPS:TTC30A:PDE11A:RBM45:AC009948.5:PRKRA:DFNB59:TTN-AS1:TTN	http://www.gsea-msigdb.org/gsea/msigdb/human/geneset/chr2q31
Positional_gene_sets	chr12p13	223	34	4.23987e-12	3.1799e-10	MAGOH:CLEC2D:RP11-75L1.2:CLECL1:CD69:CLEC2B:KLRF2:CLEC1B:CLEC12B:CLEC9A:CLEC7A:GABARAPL1:KLRD1:RP11-277P12.20:KLRK1:MAGOHB:STYK1:YBX3:RP13-81N3.2:TAS2R7:TAS2R8:TAS2R9:TAS2R10:PRH1:TAS2R13:PRH2:TAS2R14:TAS2R50:TAS2R20:TAS2R42:PRB3:PRB2:RP11-434C1.1:GPR19:CDKN1B:APOLD1	http://www.gsea-msigdb.org/gsea/msigdb/human/geneset/chr12p13
Positional_gene_sets	chr11q21	40	14	1.01385e-10	6.08308e-09	TAF1D:MIR1304:HEPHL1:PANX1:FOLR4:GPR83:MRE11A:MIR548L:ANKRD49:PIWIL4:FUT4:AMOTL1:CWC15:KDM4D:KDM4E	http://www.gsea-msigdb.org/gsea/msigdb/human/geneset/chr11q21
Positional_gene_sets	chr5q13	65	17	1.90137e-10	9.50684e-09	GFM2:NSA2:GCNT4:ANKDD1B:POC5:SV2C:IQGAP2:CTD-2236F14.1:F2RL2:F2R:F2RL1:S100Z:CRHBP:AGGF1:ZBED3:SNORA47:PDE8B	http://www.gsea-msigdb.org/gsea/msigdb/human/geneset/chr5q13
GO_mf	GOMF_RNA_POLYMERASE_II_TRANSCRIPTION_REGULATORY_REGION_SEQUENCE_SPECIFIC_DNA_BINDING	1219	96	6.70151e-12	1.18751e-08	ZNF496:HOXD11:HOXD10:HOXD9:HOXD8:HOXD4:HOXD1:NFE2L2:LRRFIP1:RARB:DHX36:PHOX2B:NEUROG2:STOX2:IRF2:HELT:PRDM1:NFE2L3:HOXA10:HOXA11:HOXA13:ZFAT:IKZF5:HMX3:HMX2:NKX1-2:TBX10:YBX3:NKX2-1:NKX2-8:ZNF500:MYBBP1A:ZNF594:THRA:RARA:STAT5B:STAT5A:STAT3:MLX:ZNF577:ZNF649:ZNF613:ZNF350:ZNF615:ZNF616:ZNF836:ZNF766:ZNF480:ZNF610:ZNF880:ZNF528:ZNF808:ZNF701:ZNF83:ZNF611:ZNF28:ZNF468:ZNF320:ZNF160:ZNF415:ZNF347:ZN…	http://www.gsea-msigdb.org/gsea/msigdb/human/geneset/GOMF_RNA_POLYMERASE_II_TRANSCRIPTION_REGULATORY_REGION_SEQUENCE_SPECIFIC_DNA_BINDING
GWAScatalog	Response to (pegylated) interferon in HBeAG-positive hepatitis B	8	8	4.0242e-12	1.60207e-08	YIPF5:KCTD16:PRELID2:GRXCR2:SH3RF2:PLAC8L1:PREP:PRDM1
GWAScatalog	Contrast sensitivity	23	12	7.241e-12	1.60207e-08	OR9K2:OR10A7:OR6C74:OR6C6:OR6C1:OR6C65:OR6C76:OR6C2:OR6C70:OR6C68:OR6C4:OR10P1
Positional_gene_sets	chr21q22	227	31	6.31559e-10	2.70668e-08	MRPS6:SLC5A3:SLC5A3:LINC00310:KCNE2:SMIM11:C21orf140:AP000322.53:KCNE1:RCAN1:CLIC6:LINC00160:AP000330.8:MIR802:AP000688.8:SETD4:AP000688.14:CBR1:CBR3-AS1:CBR3:DOPEY2:CHAF1B:CLDN14:LCA5L:FAM3B:TMPRSS2:LINC00479:LINC00112:RIPK4:PRDM15:ZBTB21:ZNF295-AS1:UMODL1	http://www.gsea-msigdb.org/gsea/msigdb/human/geneset/chr21q22
Positional_gene_sets	chr11q13	301	36	1.12429e-09	4.21607e-08	LRFN4:TBC1D10C:CORO1B:GPR152:CABP4:TMEM134:GSTP1:NDUFV1:DOC2GP:NUDT8:TBX10:ACY3:ALDH3B2:RNU6-46P:NDUFS8:TCIRG1:CHKA:COA4:PAAF1:C2CD3:PPME1:P4HA3:RP11-632K5.3:PGM2L1:MIR548AL:KCNE3:LIPT2:AP001372.2:POLD3:CHRDL2:MIR4696:RNF169:XRRA1:SPCS2:NEU3:TPBGL	http://www.gsea-msigdb.org/gsea/msigdb/human/geneset/chr11q13
GO_mf	GOMF_SEQUENCE_SPECIFIC_DNA_BINDING	1509	107	2.04421e-10	1.81117e-07	ZNF496:NLRP3:MTA3:HOXD12:HOXD11:HOXD10:HOXD9:HOXD8:HOXD4:HOXD1:NFE2L2:LRRFIP1:RARB:DHX36:PHOX2B:NEUROG2:STOX2:IRF2:HELT:PRDM1:NFE2L3:HNRNPA2B1:HOXA10:HOXA11:HOXA13:ZFAT:IKZF5:HMX3:HMX2:NKX1-2:TBX10:YBX3:HNRNPA1:NKX2-1:NKX2-8:ZNF500:MYBBP1A:CAMTA2:ZNF594:DHX33:THRA:CDC6:RARA:STAT5B:STAT5A:STAT3:MLX:ZNF577:ZNF649:ZNF613:ZNF350:ZNF615:ZNF616:ZNF836:ZNF766:ZNF480:ZNF610:ZNF880:ZNF528:ZNF808:ZNF701:ZN…	http://www.gsea-msigdb.org/gsea/msigdb/human/geneset/GOMF_SEQUENCE_SPECIFIC_DNA_BINDING
Positional_gene_sets	chr15q15	97	18	2.09705e-08	6.99016e-07	OIP5-AS1:OIP5:TYRO3:MIR626:MAPKBP1:SPTBN5:EHD4:CTD-2382E5.1:PLA2G4E:PLA2G4D:PLA2G4F:TMEM87A:GANC:CAPN3:LRRC57:HAUS2:STARD9:TGM5	http://www.gsea-msigdb.org/gsea/msigdb/human/geneset/chr15q15
Positional_gene_sets	chr14q13	27	10	2.6469e-08	7.94071e-07	LINC00609:PTCSC3:MBIP:SFTA3:NKX2-1:NKX2-1-AS1:NKX2-8:SLC25A21:MIR4503:MIPOL1	http://www.gsea-msigdb.org/gsea/msigdb/human/geneset/chr14q13
Positional_gene_sets	chr3p24	43	12	4.08737e-08	1.11474e-06	EFHB:RAB5A:MIR3135A:SGOL1:SGOL1-AS1:UBE2E2:LINC00691:RARB:RBMS3-AS3:RBMS3:AC116035.1:TGFBR2	http://www.gsea-msigdb.org/gsea/msigdb/human/geneset/chr3p24
Positional_gene_sets	chr2p21	44	12	5.42778e-08	1.26307e-06	COX7A2L:KCNG3:MTA3:OXER1:THADA:PLEKHH2:DYNC2LI1:ABCG5:ABCG8:LRPPRC:PREPL:CAMKMT	http://www.gsea-msigdb.org/gsea/msigdb/human/geneset/chr2p21
Positional_gene_sets	chrXp22	138	21	5.47331e-08	1.26307e-06	TRAPPC2P1:TRAPPC2:RAI2:CDKL5:PDHA1:MAP3K15:SH3KBP1:CXorf23:MAP7D2:MIR23C:RPS6KA3:SMS:PRDX4:APOO:CXorf58:KLHL15:EIF2S3:ZFX-AS1:ZFX:PDK3:PCYT1B:POLA1	http://www.gsea-msigdb.org/gsea/msigdb/human/geneset/chrXp22
Positional_gene_sets	chr5q23	53	13	6.06656e-08	1.29998e-06	SEMA6A:CTB-118N6.3:RP11-249M12.2:DTWD2:DMXL1:MIR5706:TNFAIP8:HSD17B4:SRFBP1:LOX:ZNF474:SNCAIP:CTXN3	http://www.gsea-msigdb.org/gsea/msigdb/human/geneset/chr5q23
Positional_gene_sets	chr7p15	59	13	2.36602e-07	4.73203e-06	DFNA5:OSBPL3:C7orf31:NPVF:NFE2L3:HNRNPA2B1:HOXA9:HOXA10-AS:MIR196B:HOXA10:HOXA11:HOXA11-AS:HOXA13:HOTTIP	http://www.gsea-msigdb.org/gsea/msigdb/human/geneset/chr7p15
Positional_gene_sets	chr4q26	20	8	3.37967e-07	6.33688e-06	CAMK2D:ARSJ:UGT8:MIR577:SNHG8:USP53:C4orf3:FABP2	http://www.gsea-msigdb.org/gsea/msigdb/human/geneset/chr4q26
Positional_gene_sets	chr4p13	15	7	5.29119e-07	9.33739e-06	UCHL1-AS1:UCHL1:LIMCH1:PHOX2B:BEND4:RP11-328N19.1:KCTD8	http://www.gsea-msigdb.org/gsea/msigdb/human/geneset/chr4p13
Positional_gene_sets	chr4q25	41	10	2.17479e-06	3.62464e-05	C4orf32:TIFA:ALPK1:NEUROG2:LARP7:MIR367:MIR302D:MIR302A:MIR302C:ANK2	http://www.gsea-msigdb.org/gsea/msigdb/human/geneset/chr4q25
GO_mf	GOMF_BITTER_TASTE_RECEPTOR_ACTIVITY	24	9	1.18035e-07	6.97191e-05	TAS2R7:TAS2R8:TAS2R9:TAS2R10:TAS2R13:TAS2R14:TAS2R50:TAS2R20:TAS2R42	http://www.gsea-msigdb.org/gsea/msigdb/human/geneset/GOMF_BITTER_TASTE_RECEPTOR_ACTIVITY
Positional_gene_sets	chr12q13	298	28	9.90289e-06	0.000156361	CBX5:HNRNPA1:COPZ1:GTSF1:PDE1B:GLYCAM1:LACRT:DCD:MUCL1:TESPA1:NEUROD4:OR9K2:OR10A7:OR6C74:OR6C6:OR6C1:OR6C65:OR6C76:OR6C2:OR6C70:OR6C68:OR6C4:OR2AP1:OR10P1:ITGA7:BLOC1S1:RDH5:SUOX:HNRNPA1P26	http://www.gsea-msigdb.org/gsea/msigdb/human/geneset/chr12q13
Chemical_and_Genetic_pertubation	NIKOLSKY_BREAST_CANCER_11Q12_Q14_AMPLICON	151	22	5.92071e-08	0.0002016	LRFN4:TBC1D10C:CORO1B:GPR152:CABP4:TMEM134:GSTP1:NDUFV1:NUDT8:TBX10:ACY3:ALDH3B2:PPME1:P4HA3:PGM2L1:KCNE3:POLD3:CHRDL2:RNF169:XRRA1:SPCS2:NEU3	http://www.gsea-msigdb.org/gsea/msigdb/human/geneset/NIKOLSKY_BREAST_CANCER_11Q12_Q14_AMPLICON
GO_mf	GOMF_TASTE_RECEPTOR_ACTIVITY	28	9	5.44091e-07	0.000241032	TAS2R7:TAS2R8:TAS2R9:TAS2R10:TAS2R13:TAS2R14:TAS2R50:TAS2R20:TAS2R42	http://www.gsea-msigdb.org/gsea/msigdb/human/geneset/GOMF_TASTE_RECEPTOR_ACTIVITY
Positional_gene_sets	chr5q22	32	8	1.88533e-05	0.0002828	EPB41L4A:YTHDC2:KCNN2:CTC-313D10.1:TRIM36:PGGT1B:FEM1C:AP3S1	http://www.gsea-msigdb.org/gsea/msigdb/human/geneset/chr5q22
Positional_gene_sets	chr4q35	52	10	2.10643e-05	0.000300918	CDKN2AIP:RWDD4:TRAPPC11:STOX2:ENPP6:RP11-290F5.2:IRF2:LINC01093:MIR4455:HELT	http://www.gsea-msigdb.org/gsea/msigdb/human/geneset/chr4q35
Curated_gene_sets	NIKOLSKY_BREAST_CANCER_11Q12_Q14_AMPLICON	151	22	5.92071e-08	0.00038455	LRFN4:TBC1D10C:CORO1B:GPR152:CABP4:TMEM134:GSTP1:NDUFV1:NUDT8:TBX10:ACY3:ALDH3B2:PPME1:P4HA3:PGM2L1:KCNE3:POLD3:CHRDL2:RNF169:XRRA1:SPCS2:NEU3	http://www.gsea-msigdb.org/gsea/msigdb/human/geneset/NIKOLSKY_BREAST_CANCER_11Q12_Q14_AMPLICON
Positional_gene_sets	chr17p13	260	24	5.54239e-05	0.00075578	P2RX5-TAX1BP3:P2RX5:MYBBP1A:GGT6:SMTNL2:CHRNE:GP1BA:CAMTA2:INCA1:KIF1C:ZNF594:SCIMP:RABEP1:NUP88:RPAIN:C1QBP:DHX33:DERL2:MIS12:NLRP1:WSCD1:AIPL1:FAM64A:PITPNM3:TMEM256-PLSCR3	http://www.gsea-msigdb.org/gsea/msigdb/human/geneset/chr17p13
Positional_gene_sets	chr16p13	278	25	6.00008e-05	0.000782619	PTX4:HAGH:MSRB1:RPL3L:AC005356.1:CORO7:NMRAL1:HMOX2:CDIP1:C16orf96:UBALD1:MGRN1:ZNF500:SEPT12:SMIM22:ROGDI:GLYR1:UBN1:C16orf89:TXNDC11:SHISA9:ERCC4:CTD-2135D7.5:CTD-2135D7.4:MKL2	http://www.gsea-msigdb.org/gsea/msigdb/human/geneset/chr16p13
Positional_gene_sets	chr15q13	38	8	7.17069e-05	0.000896336	FAN1:CHRNA7:SCG5:RP11-758N13.1:GREM1:FMN1:RP11-489D6.2:RYR3	http://www.gsea-msigdb.org/gsea/msigdb/human/geneset/chr15q13
KEGG	KEGG_TASTE_TRANSDUCTION	50	10	1.46446e-05	0.0027239	TAS2R7:TAS2R8:TAS2R9:TAS2R10:TAS2R13:TAS2R14:TAS2R50:TAS2R20:TAS2R42:KCNB1	http://www.gsea-msigdb.org/gsea/msigdb/human/geneset/KEGG_TASTE_TRANSDUCTION
Positional_gene_sets	chr10q25	69	10	0.000253789	0.00304546	DCLRE1A:NHLRC2:VWA2:ABLIM1:RP11-106M7.1:FAM160B1:TRUB1:ATRNL1:GFRA1:CCDC172	http://www.gsea-msigdb.org/gsea/msigdb/human/geneset/chr10q25
GO_mf	GOMF_PROTEINASE_ACTIVATED_RECEPTOR_ACTIVITY	5	4	9.81063e-06	0.00347689	F2RL2:F2R:F2RL1:GP1BA	http://www.gsea-msigdb.org/gsea/msigdb/human/geneset/GOMF_PROTEINASE_ACTIVATED_RECEPTOR_ACTIVITY
Positional_gene_sets	chr6q25	84	11	0.0003151	0.00363576	SERAC1:GTF2H5:TULP4:TMEM181:DYNLT1:EZR:RSPH3:ACAT2:TCP1:SNORA29:MRPL18:PNLDC1	http://www.gsea-msigdb.org/gsea/msigdb/human/geneset/chr6q25
Positional_gene_sets	chr14q32	269	22	0.000606517	0.00673908	OTUB2:DDX24:IFI27L1:IFI27:IFI27L2:RP11-986E7.7:SERPINA3:DICER1:MIR3173:DICER1-AS1:SYNE3:SCARNA13:GLRX5:RP11-1070N10.4:TCL6:TCL1B:TCL1A:BDKRB2:BDKRB1:ATG2B:GSKIP:AK7:PAPOLA	http://www.gsea-msigdb.org/gsea/msigdb/human/geneset/chr14q32
Positional_gene_sets	chr11q12	205	18	0.000817582	0.00875981	OR4D10:OR4D11:MRPL16:GIF:TCN1:MS4A3:MS4A6A:MS4A4E:MS4A4A:MS4A6E:MS4A14:MS4A5:MS4A1:MS4A12:MS4A13:MS4A8:MS4A15:MS4A10	http://www.gsea-msigdb.org/gsea/msigdb/human/geneset/chr11q12
Positional_gene_sets	chr15q26	109	12	0.000853536	0.00882969	ACAN:RCCD1:PRC1:PRC1-AS1:MCTP2:CTD-2536I1.1:LINC00924:NR2F2-AS1:RP11-461F11.3:LINC00923:ARRDC4:SYNM	http://www.gsea-msigdb.org/gsea/msigdb/human/geneset/chr15q26
Reactome	REACTOME_CLASS_C_3_METABOTROPIC_GLUTAMATE_PHEROMONE_RECEPTORS	37	9	7.21747e-06	0.0119377	TAS2R7:TAS2R8:TAS2R9:TAS2R10:TAS2R13:TAS2R14:TAS2R50:TAS2R20:TAS2R42	http://www.gsea-msigdb.org/gsea/msigdb/human/geneset/REACTOME_CLASS_C_3_METABOTROPIC_GLUTAMATE_PHEROMONE_RECEPTORS
microRNA_targets	MIR6873_3P	371	33	5.36517e-06	0.0139387	DISC1:THSD7B:RAPH1:PARD3B:CDKN2AIP:SV2C:ATXN1:TMEM178B:LRRC6:NTRK2:ASAH2B:PGM2L1:RNF169:SMTNL2:USP6:ZNF594:RABEP1:PITPNM3:STAT5A:USP32:ZNF610:ZNF808:ZNF701:ZNF611:ZNF28:ZNF468:ZNF816:ZNF321P:ZNF415:ZNF765:ZNF772:ZNF135:SLC5A3:SLC5A3:PDK3:HDAC8	http://www.gsea-msigdb.org/gsea/msigdb/human/geneset/MIR6873_3P
Positional_gene_sets	chr14q31	23	5	0.00145081	0.0143473	LINC00911:RP11-497E19.1:CTD-2341M24.1:GALC:GPR65	http://www.gsea-msigdb.org/gsea/msigdb/human/geneset/chr14q31
Positional_gene_sets	chr2q37	148	14	0.00148255	0.0143473	TRPM8:ASB18:IQCA1:ACKR3:AC105760.3:COPS8:COL6A3:MLPH:PRLH:RAB17:LRRFIP1:UBE2F:ESPNL:ILKAP	http://www.gsea-msigdb.org/gsea/msigdb/human/geneset/chr2q37
Wikipathways	WP_2Q37_COPY_NUMBER_VARIATION_SYNDROME	141	17	2.45237e-05	0.0179759	DISC1:CXCR4:TRPM8:ASB18:IQCA1:ACKR3:COPS8:COL6A3:MLPH:PRLH:RAB17:LRRFIP1:UBE2F:ESPNL:ILKAP:GABARAPL1:SEPT12	http://www.gsea-msigdb.org/gsea/msigdb/human/geneset/WP_2Q37_COPY_NUMBER_VARIATION_SYNDROME
Canonical_Pathways	REACTOME_CLASS_C_3_METABOTROPIC_GLUTAMATE_PHEROMONE_RECEPTORS	37	9	7.21747e-06	0.022302	TAS2R7:TAS2R8:TAS2R9:TAS2R10:TAS2R13:TAS2R14:TAS2R50:TAS2R20:TAS2R42	http://www.gsea-msigdb.org/gsea/msigdb/human/geneset/REACTOME_CLASS_C_3_METABOTROPIC_GLUTAMATE_PHEROMONE_RECEPTORS
Canonical_Pathways	KEGG_TASTE_TRANSDUCTION	50	10	1.46446e-05	0.0226259	TAS2R7:TAS2R8:TAS2R9:TAS2R10:TAS2R13:TAS2R14:TAS2R50:TAS2R20:TAS2R42:KCNB1	http://www.gsea-msigdb.org/gsea/msigdb/human/geneset/KEGG_TASTE_TRANSDUCTION
Curated_gene_sets	REACTOME_CLASS_C_3_METABOTROPIC_GLUTAMATE_PHEROMONE_RECEPTORS	37	9	7.21747e-06	0.0234387	TAS2R7:TAS2R8:TAS2R9:TAS2R10:TAS2R13:TAS2R14:TAS2R50:TAS2R20:TAS2R42	http://www.gsea-msigdb.org/gsea/msigdb/human/geneset/REACTOME_CLASS_C_3_METABOTROPIC_GLUTAMATE_PHEROMONE_RECEPTORS
Canonical_Pathways	WP_2Q37_COPY_NUMBER_VARIATION_SYNDROME	141	17	2.45237e-05	0.0252594	DISC1:CXCR4:TRPM8:ASB18:IQCA1:ACKR3:COPS8:COL6A3:MLPH:PRLH:RAB17:LRRFIP1:UBE2F:ESPNL:ILKAP:GABARAPL1:SEPT12	http://www.gsea-msigdb.org/gsea/msigdb/human/geneset/WP_2Q37_COPY_NUMBER_VARIATION_SYNDROME
Curated_gene_sets	KEGG_TASTE_TRANSDUCTION	50	10	1.46446e-05	0.0317056	TAS2R7:TAS2R8:TAS2R9:TAS2R10:TAS2R13:TAS2R14:TAS2R50:TAS2R20:TAS2R42:KCNB1	http://www.gsea-msigdb.org/gsea/msigdb/human/geneset/KEGG_TASTE_TRANSDUCTION
GO_mf	GOMF_PRE_MIRNA_BINDING	8	4	0.000125348	0.0370196	PRKRA:DHX36:TRUB1:DICER1	http://www.gsea-msigdb.org/gsea/msigdb/human/geneset/GOMF_PRE_MIRNA_BINDING
Curated_gene_sets	WP_2Q37_COPY_NUMBER_VARIATION_SYNDROME	141	17	2.45237e-05	0.0398204	DISC1:CXCR4:TRPM8:ASB18:IQCA1:ACKR3:COPS8:COL6A3:MLPH:PRLH:RAB17:LRRFIP1:UBE2F:ESPNL:ILKAP:GABARAPL1:SEPT12	http://www.gsea-msigdb.org/gsea/msigdb/human/geneset/WP_2Q37_COPY_NUMBER_VARIATION_SYNDROME
Cell_type_signature	DESCARTES_FETAL_LUNG_LYMPHATIC_ENDOTHELIAL_CELLS	60	10	7.64168e-05	0.0426938	HOXD10:HOXD-AS2:HOXD9:HOXD4:LINC01116:NRP2:LOX:P4HA3:CTD-2536I1.1:KRT222:KRT222	http://www.gsea-msigdb.org/gsea/msigdb/human/geneset/DESCARTES_FETAL_LUNG_LYMPHATIC_ENDOTHELIAL_CELLS
Cell_type_signature	DESCARTES_MAIN_FETAL_MYELOID_CELLS	87	12	0.000102877	0.0426938	RGL1:NLRP3:MS4A6A:MS4A4E:MS4A4A:CABP4:CLEC7A:SCIMP:FPR2:LILRB5:LILRB2:FCAR	http://www.gsea-msigdb.org/gsea/msigdb/human/geneset/DESCARTES_MAIN_FETAL_MYELOID_CELLS
Cell_type_signature	DESCARTES_FETAL_SPLEEN_MYELOID_CELLS	119	14	0.000162621	0.0449917	NLRP3:S100Z:TRIM36:MS4A6A:MS4A4E:MS4A4A:CABP4:CLEC9A:CLEC7A:FMN1:LILRB5:LILRB2:LILRB4:FCAR	http://www.gsea-msigdb.org/gsea/msigdb/human/geneset/DESCARTES_FETAL_SPLEEN_MYELOID_CELLS

## Sheet: Supplementary Table S10
Significant gene sets in female subjects of UK Biobank of PHQ9 depressive symptoms mean values GWEIS in interaction with adult traumatic events scores
Category	GeneSet	N_genes	N_overlap	p	adjP	genes	link
Positional_gene_sets	chr6p21	325	104	2.01785e-63	6.05355e-61	GNL1:PRR3:ABCF1:ATAT1:C6orf136:PPP1R18:NRM:MDC1:TUBB:FLOT1:IER3:LINC00243:DDR1:MIR4640:GTF2H4:VARS2:SFTA2:DPCR1:MUC21:MUC22:HCG22:C6orf15:PSORS1C1:CDSN:PSORS1C2:CCHCR1:TCF19:POU5F1:PSORS1C3:HCG27:HLA-C:HLA-B:HCP5:MICA:LINC01149:MICB:MCCD1:DDX39B:SNORD117:SNORD84:ATP6V1G2:NFKBIL1:LTA:TNF:LTB:LST1:NCR3:AIF1:PRRC2A:SNORA38:BAG6:APOM:GPANK1:CSNK2B:LY6G5B:LY6G5C:ABHD16A:LY6G6F:MEGT1:LY6G6D:LY6G6C:DDAH…	http://www.gsea-msigdb.org/gsea/msigdb/human/geneset/chr6p21
GWAScatalog	Asthma and major depressive disorder	88	44	2.36382e-37	1.04599e-33	C6orf15:PSORS1C1:CDSN:PSORS1C2:CCHCR1:TCF19:POU5F1:HCG27:HLA-C:HLA-B:HCP5:MICA:MICB:MCCD1:DDX39B:SNORD117:SNORD84:ATP6V1G2:NFKBIL1:LTA:TNF:LTB:LST1:NCR3:AIF1:PRRC2A:SNORA38:BAG6:APOM:GPANK1:CSNK2B:LY6G5B:LY6G5C:ABHD16A:LY6G6F:MEGT1:LY6G6D:LY6G6C:DDAH2:CLIC1:MSH5:MSH5-SAPCD1:SAPCD1:VWA7:LSM2:HSPA1L:HSPA1A:HSPA1B:SNORD52
GWAScatalog	Autism spectrum disorder or schizophrenia	537	93	1.70836e-32	3.77975e-29	MOG:HCG17:HLA-L:HCG18:TRIM39:TRIM39-RPP21:HLA-E:GNL1:PRR3:ABCF1:ATAT1:C6orf136:PPP1R18:NRM:MDC1:TUBB:FLOT1:IER3:LINC00243:DDR1:MIR4640:GTF2H4:VARS2:SFTA2:MUC21:MUC22:HCG22:C6orf15:PSORS1C1:CDSN:PSORS1C2:CCHCR1:TCF19:POU5F1:HCG27:HLA-C:HLA-B:HCP5:MICA:MICB:MCCD1:DDX39B:SNORD117:SNORD84:ATP6V1G2:NFKBIL1:LTA:TNF:LTB:LST1:NCR3:AIF1:PRRC2A:SNORA38:BAG6:APOM:GPANK1:CSNK2B:LY6G5B:LY6G5C:ABHD16A:LY6G6F:M…
GWAScatalog	Asthma (childhood onset)	282	64	1.65862e-29	2.44647e-26	CYBRD1:ADAD1:C6orf15:PSORS1C1:CDSN:PSORS1C2:CCHCR1:TCF19:POU5F1:HCG27:HLA-C:HLA-B:HCP5:MICA:MICB:MCCD1:DDX39B:SNORD117:SNORD84:ATP6V1G2:NFKBIL1:LTA:TNF:LTB:LST1:NCR3:AIF1:PRRC2A:SNORA38:BAG6:APOM:GPANK1:CSNK2B:LY6G5B:LY6G5C:ABHD16A:LY6G6F:MEGT1:LY6G6D:LY6G6C:DDAH2:CLIC1:MSH5:MSH5-SAPCD1:SAPCD1:VWA7:LSM2:HSPA1L:HSPA1A:HSPA1B:SNORD52:HLA-DPB2:MACC1:ITGB8:ABCB5:MKLN1:POU5F1B:MYC:DMRTA1:ELAVL2:ZNF365…
GWAScatalog	Ulcerative colitis	359	69	4.32936e-27	4.78936e-24	ADAD1:FLOT1:IER3:GTF2H4:VARS2:C6orf15:PSORS1C1:CDSN:PSORS1C2:CCHCR1:TCF19:POU5F1:HCG27:HLA-C:HLA-B:MICA:MICB:MCCD1:ATP6V1G2:NFKBIL1:LTA:TNF:LTB:LST1:NCR3:AIF1:PRRC2A:BAG6:APOM:GPANK1:CSNK2B:LY6G5B:LY6G5C:ABHD16A:LY6G6F:MEGT1:LY6G6D:LY6G6C:DDAH2:CLIC1:MSH5:MSH5-SAPCD1:SAPCD1:VWA7:LSM2:HSPA1L:HSPA1A:HSPA1B:EHMT2:C2:ZBTB12:STK19:C4A:CYP21A2:TNXB:ATF6B:PPT2:EGFL8:AGPAT1:RNF5:AGER:PBX2:NOTCH4:BRD2:CAR…
Positional_gene_sets	chr7p21	52	26	1.3511e-22	2.02665e-20	VWDE:SCIN:ARL4A:DGKB:AGMO:MEOX2:AC005550.4:ISPD:ISPD-AS1:SOSTDC1:LRRC72:ANKMY2:BZW2:AGR2:AGR3:HDAC9:TWISTNB:MIR3146:TMEM196:MACC1:MACC1-AS1:AC005083.1:AC099342.1:CTA-293F17.1:ITGB8:ABCB5	http://www.gsea-msigdb.org/gsea/msigdb/human/geneset/chr7p21
GWAScatalog	Asthma	845	96	1.80079e-19	1.5937e-16	CHI3L1:CHIT1:KYNU:PLCL2:RP11-255G21.1:ADAD1:CAPSL:GDNF:EGFLAM:PSORS1C1:PSORS1C2:CCHCR1:TCF19:POU5F1:HCG27:HLA-C:HLA-B:HCP5:MICA:MICB:MCCD1:DDX39B:SNORD117:SNORD84:ATP6V1G2:NFKBIL1:LTA:TNF:LTB:LST1:NCR3:AIF1:PRRC2A:SNORA38:BAG6:APOM:GPANK1:CSNK2B:LY6G5B:LY6G5C:ABHD16A:LY6G6F:MEGT1:LY6G6D:LY6G6C:DDAH2:CLIC1:MSH5:MSH5-SAPCD1:SAPCD1:VWA7:LSM2:HSPA1L:HSPA1A:HSPA1B:SNORD52:EHMT2:C2:ZBTB12:NELFE:MIR1236…
GWAScatalog	Malaria	346	57	3.20955e-19	2.36704e-16	OTUD4:C4orf51:LINC01095:SLC1A3:NIPBL:NUP155:WDR70:DDR1:MIR4640:GTF2H4:VARS2:SFTA2:MUC21:MUC22:HCG22:C6orf15:PSORS1C1:CDSN:PSORS1C2:CCHCR1:TCF19:POU5F1:HCG27:HLA-B:HCP5:MICA:MICB:MCCD1:DDX39B:SNORD117:SNORD84:ATP6V1G2:NFKBIL1:LTA:TNF:LTB:LST1:NCR3:AIF1:PRRC2A:SNORA38:BAG6:APOM:GPANK1:CSNK2B:LY6G5B:LY6G5C:ABHD16A:LY6G6F:MEGT1:LY6G6D:LY6G6C:DDAH2:ABO:SURF2:TRIM6:TRIM5:OR56B1:OR56A3:CNGA4:ILK
Positional_gene_sets	chr5p13	75	26	1.10978e-17	1.10978e-15	C5orf22:MIR4279:GOLPH3:MTMR12:ZFR:MIR579:SUB1:NPR3:CTD-2218G20.2:TARS:RXFP3:AMACR:C1QTNF3:SPEF2:CAPSL:RP11-79C6.3:SLC1A3:NIPBL:C5orf42:NUP155:WDR70:GDNF:GDNF-AS1:CTD-2207A17.1:EGFLAM:EGFLAM-AS4	http://www.gsea-msigdb.org/gsea/msigdb/human/geneset/chr5p13
Positional_gene_sets	chr12p13	223	39	1.95826e-14	1.4687e-12	MAGOH:CLEC2D:RP11-75L1.2:CLECL1:CD69:CLEC2B:KLRF2:CLEC1B:CLEC12B:CLEC9A:CLEC7A:RP11-277P12.20:MAGOHB:STYK1:YBX3:TAS2R7:TAS2R8:TAS2R9:TAS2R10:PRH1:PRH2:TAS2R14:TAS2R42:PRB2:RP11-434C1.1:ETV6:MANSC1:LOH12CR1:DUSP16:CREBL2:GPR19:CDKN1B:APOLD1:MIR613:DDX47:RP11-392P7.6:GPRC5D:HEBP1:HTR7P1:KIAA1467:PLBD1	http://www.gsea-msigdb.org/gsea/msigdb/human/geneset/chr12p13
GWAScatalog	Inflammatory bowel disease	606	71	2.43106e-15	1.53677e-12	THADA:ZFP36L2:PNKD:ADAD1:C6orf15:PSORS1C1:CDSN:PSORS1C2:CCHCR1:TCF19:POU5F1:HCG27:HLA-C:HLA-B:MICA:MICB:MCCD1:ATP6V1G2:NFKBIL1:LTA:TNF:LTB:LST1:NCR3:AIF1:PRRC2A:BAG6:APOM:GPANK1:CSNK2B:LY6G5B:LY6G5C:ABHD16A:LY6G6F:MEGT1:LY6G6D:LY6G6C:DDAH2:CLIC1:MSH5:MSH5-SAPCD1:SAPCD1:VWA7:LSM2:HSPA1L:HSPA1A:HSPA1B:EHMT2:C2:ZBTB12:STK19:C4A:CYP21A2:TNXB:ATF6B:PPT2:EGFL8:AGPAT1:RNF5:AGER:PBX2:NOTCH4:BRD2:ITGB8:ZN…
Positional_gene_sets	chr16q12	48	18	2.39298e-13	1.2394e-11	NKD1:CYLD:RP11-883G14.2:SALL1:RP11-7O14.1:C16orf97:LINC00919:RP11-152O14.1:RP11-142G1.2:TOX3:CASC16:CHD9:RBL2:AKTIP:RP11-1136G4.1:IRX5:IRX6:MMP2	http://www.gsea-msigdb.org/gsea/msigdb/human/geneset/chr16q12
Positional_gene_sets	chr9q31	76	22	2.47879e-13	1.2394e-11	RAD23B:IKBKAP:FAM206A:CTNNAL1:TMEM245:FRRS1L:EPB41L4B:PTPN3:MIR3927:PALM2-AKAP2:AKAP2:C9orf152:TXN:TXNDC8:SVEP1:MUSK:LPAR1:OR2K2:KIAA0368:ZNF483:PTGR1:DNAJC25:DNAJC25-GNG10:GNG10	http://www.gsea-msigdb.org/gsea/msigdb/human/geneset/chr9q31
Positional_gene_sets	chr16q24	103	25	4.8887e-13	2.09516e-11	FAM92B:LINC00311:GSE1:GINS2:C16orf74:MIR1910:EMC8:RP11-568J23.6:COX4I1:IRF8:LINC01082:MTHFSD:FOXC2:FOXL1:CTD-2015G9.1:RP11-134D3.1:C16orf95:RP11-899L11.1:RP11-178L8.5:RP11-178L8.7:FBXO31:MAP1LC3B:KLHDC4:SLC7A5:BANP	http://www.gsea-msigdb.org/gsea/msigdb/human/geneset/chr16q24
Positional_gene_sets	chr11q12	205	34	4.36556e-12	1.63709e-10	OR5B17:GLYAT:RP11-142C4.6:DTX4:MPEG1:OR5AN1:OR5A2:OR5A1:OR4D6:OR4D10:OR4D11:PATL1:OR10V1:STX3:OR10V2P:MRPL16:GIF:TCN1:OOSP2:MS4A3:MS4A2:MS4A6A:MS4A4E:MS4A4A:MS4A6E:MS4A7:MS4A14:MS4A5:MS4A12:MS4A13:LINC00301:MS4A8:MS4A15:MS4A10	http://www.gsea-msigdb.org/gsea/msigdb/human/geneset/chr11q12
Positional_gene_sets	chr2q33	96	23	5.58748e-12	1.86249e-10	PPIL3:CASP8:TMEM237:MPP4:ALS2:NRP2:NDUFS1:AC007383.4:EEF1B2:SNORD51:SNORA41:DYTN:MDH1B:FASTKD2:MIR3130-1:KLF7:MIR2355:MIR1302-4:CREB1:METTL21A:CCNYL1:MIR4775:FZD5:PLEKHM3	http://www.gsea-msigdb.org/gsea/msigdb/human/geneset/chr2q33
Positional_gene_sets	chr15q15	97	23	7.04135e-12	2.11241e-10	GPR176:RP11-325N19.3:EIF2AK4:SRP14:SRP14-AS1:BMF:BUB1B:PAK6:C15orf56:PLCB2:ANKRD63:C15orf52:PHGR1:DISP2:KNSTRN:IVD:BAHD1:C15orf57:RPUSD2:CASC5:RMDN3:GCHFR:C15orf62	http://www.gsea-msigdb.org/gsea/msigdb/human/geneset/chr15q15
GWAScatalog	Waist-hip index	565	62	2.72835e-12	1.50912e-09	COL11A1:THADA:ZFP36L2:CYBRD1:FAM13A:SPATA5:NPR3:C1QTNF3:HCG17:HLA-L:HCG18:TUBB:LINC00243:MUC22:HCG22:C6orf15:PSORS1C1:PSORS1C2:POU5F1:HCG27:HLA-C:HLA-B:HCP5:MICA:LINC01149:MICB:NFKBIL1:LTA:NCR3:AIF1:PRRC2A:BAG6:EHMT2:C2:ZBTB12:STK19:TNXB:PBX2:NOTCH4:TBX18:ITGB8:SEMA3C:CPED1:KLF14:NSMCE2:ARID5B:RTKN2:ANO3:SLC5A8:PHGR1:LITAF:RBL2:STAT5B:STAT5A:ATP6V0A1:CNTNAP1:MAPK4:PEPD:DSCR4:DSCR8:KCNJ15:COL6A2
Positional_gene_sets	chr4q28	31	13	9.75899e-11	2.66154e-09	SPATA5:SPRY1:LINC01091:FAT4:INTU:HSPA4L:MFSD8:C4orf29:LARP1B:LINC00616:SLC7A11-AS1:SLC7A11:LINC00499	http://www.gsea-msigdb.org/gsea/msigdb/human/geneset/chr4q28
Positional_gene_sets	chr14q32	269	36	5.5184e-10	1.3796e-08	OTUB2:SERPINA1:SERPINA12:RP11-986E7.7:SERPINA3:SERPINA13P:DICER1:MIR3173:DICER1-AS1:SCARNA13:GLRX5:RP11-1070N10.4:TCL6:TCL1B:TCL1A:LINC00617:BDKRB1:ATG2B:GSKIP:AK7:PAPOLA:C14orf177:SETD3:CCNK:ZNF839:CINP:TECPR2:ANKRD9:MIR4309:RCOR1:TRAF3:TNFAIP2:LINC00605:CKB:BAG5:KLC1:APOPT1:RP11-73M18.2	http://www.gsea-msigdb.org/gsea/msigdb/human/geneset/chr14q32
Positional_gene_sets	chr17q21	326	39	2.86418e-09	6.60965e-08	MED24:THRA:CDC6:RARA:TOP2A:IGFBP4:EIF1:GAST:HAP1:LEPREL4:FKBP10:NT5C3B:ACLY:TTC25:CNP:DNAJC7:NKIRAS2:ZNF385C:DHX58:KAT2A:HSPB9:RAB5C:KCNH4:HCRT:GHDC:STAT5B:STAT5A:ATP6V0A1:MIR548AT:MIR5010:PSMC3IP:TUBG2:CNTNAP1:VPS25:WNK4:COA3:CNTD1:DHX8:GRN	http://www.gsea-msigdb.org/gsea/msigdb/human/geneset/chr17q21
GWAScatalog	Cutaneous lupus erythematosus	10	8	3.45084e-10	1.69666e-07	TRIM39:TRIM39-RPP21:FLOT1:MUC21:PSORS1C1:MICA:MICB:CSNK2B:MSH5
GWAScatalog	Type 1 diabetes and autoimmune thyroid diseases	18	10	4.48235e-10	1.98344e-07	IER3:PSORS1C1:HCP5:MICA:NFKBIL1:LTA:NCR3:HSPA1L:TNXB:NOTCH4
Positional_gene_sets	chr11q24	106	20	1.16145e-08	2.48882e-07	HEPACAM:HEPN1:CCDC15:PATE1:PATE2:PATE3:PATE4:PUS3:DDX25:KIRREL3:RP11-115C10.1:KIRREL3-AS2:MIR3167:KIRREL3-AS3:RP11-168K9.2:RP11-480C22.1:RP11-1007G5.2:RP11-744N12.3:FLI1:KCNJ1:BARX2	http://www.gsea-msigdb.org/gsea/msigdb/human/geneset/chr11q24
GWAScatalog	Stevens-Johnson syndrome and toxic epidermal necrolysis (SJS-TEN)	6	6	4.90016e-09	1.9712e-06	PSORS1C1:CCHCR1:TCF19:POU5F1:HLA-C:HCP5
GWAScatalog	HIV-1 control	13	8	8.83062e-09	3.25629e-06	CDSN:HLA-C:HLA-B:HCP5:MICA:SNORD52:TNXB:NOTCH4
GWAScatalog	Sarcoidosis (Lofgren's syndrome vs non-Lofgren's syndrome)	25	10	2.57023e-08	8.74867e-06	TRIM39:TRIM39-RPP21:HLA-E:IER3:GTF2H4:C6orf15:HLA-C:HLA-B:APOM:STK19:HLA-DMA
GWAScatalog	Waist-to-hip ratio adjusted for BMI	795	67	2.80579e-08	8.86829e-06	COL11A1:THADA:ZFP36L2:CYBRD1:FAM13A:GPRIN3:SPATA5:LINC00499:NPR3:C1QTNF3:HCG17:HLA-L:HCG18:TUBB:LINC00243:MUC22:HCG22:C6orf15:PSORS1C1:PSORS1C2:CCHCR1:POU5F1:HCG27:HLA-C:HLA-B:HCP5:MICA:LINC01149:MICB:NFKBIL1:LTA:TNF:NCR3:AIF1:PRRC2A:BAG6:EHMT2:C2:ZBTB12:STK19:CYP21A2:TNXB:NOTCH4:TBX18:MACC1:MACC1-AS1:ITGB8:ABCB5:SEMA3C:KLF14:NSMCE2:ARID5B:RTKN2:ANO3:PHGR1:LITAF:RBL2:STAT5B:STAT5A:ATP6V0A1:CNTNAP…
GWAScatalog	Neonatal lupus	7	6	3.30935e-08	9.15242e-06	NFKBIL1:LTA:TNF:LTB:AIF1:ERG
GWAScatalog	Interleukin-18 levels	7	6	3.30935e-08	9.15242e-06	DPY30:SPAST:SLC30A6:NLRC4:IL18:BCO2
GWAScatalog	Cold sores	5	5	1.19183e-07	3.10227e-05	POU5F1:HCG27:HCP5:MICA:MICB
GWAScatalog	Rosacea symptom severity	123	20	1.549e-07	3.80796e-05	TTC27:TRIM39:TRIM39-RPP21:HLA-E:GNL1:IER3:C6orf15:PSORS1C1:HLA-C:MICA:MICB:NCR3:AIF1:LSM2:ZBTB12:DGKB:AGR3:SEMA3C:TCERG1L:TTC12:DSCR4
GWAScatalog	Clozapine-induced agranulocytosis/granulocytopenia in treatment-resistant schizophrenia	18	8	2.49527e-07	5.81135e-05	HCP5:MICA:LST1:MSH5:AGPAT1:PBX2:NOTCH4:TMEM26
GWAScatalog	Lung cancer	189	25	2.92962e-07	6.48179e-05	TMEM237:DAZL:PLCL2:ARAP3:MOG:TRIM39:TRIM39-RPP21:HLA-E:GNL1:PPP1R18:MUC22:C6orf15:PSORS1C1:POU5F1:HCG27:HLA-C:HCP5:APOM:MSH5:TNXB:NOTCH4:HLA-DPB2:MIR31HG:MPZL2:NUMBL:CYP2A6
Positional_gene_sets	chr11q21	40	10	3.78928e-06	7.57857e-05	AMOTL1:CWC15:KDM4D:KDM4E:SRSF8:ENDOD1:RP11-712B9.2:SESN3:CCDC82:JRKL	http://www.gsea-msigdb.org/gsea/msigdb/human/geneset/chr11q21
GWAScatalog	Hip circumference adjusted for BMI	860	67	5.16794e-07	0.000108896	COL11A1:CYBRD1:PPP1R1C:PNKD:CCDC66:FAM13A:SPATA5:OTUD4:NPR3:ID4:MOG:HCG17:HLA-L:FLOT1:LINC00243:MUC22:HCG22:C6orf15:PSORS1C1:CDSN:PSORS1C2:CCHCR1:POU5F1:HCG27:HLA-C:HLA-B:HCP5:MICA:MICB:NFKBIL1:LTA:NCR3:AIF1:PRRC2A:BAG6:GPANK1:CSNK2B:MSH5:C2:STK19:CYP21A2:TNXB:PBX2:NOTCH4:USP49:ITGB8:SEMA3C:CEP41:KLF14:GSDMC:ARID5B:RTKN2:FLI1:APOLD1:APAF1:TBX5-AS1:SERPINA1:SRP14:BMF:RBL2:AKTIP:PLLP:TOP2A:SERPINB2…
Positional_gene_sets	chr2p22	51	11	5.91096e-06	0.000109577	MEMO1:DPY30:SPAST:SLC30A6:NLRC4:YIPF4:BIRC6:MIR558:TTC27:MIR4765:CYP1B1	http://www.gsea-msigdb.org/gsea/msigdb/human/geneset/chr2p22
Positional_gene_sets	chr1p21	61	12	6.20937e-06	0.000109577	AGL:SLC30A7:DPH5:RP11-421L21.2:RP11-421L21.3:OLFM3:DNAJA1P5:COL11A1:RP11-347K2.2:RP11-153F1.1:RNPC3:AMY2B:AMY2A:RP11-364B6.1	http://www.gsea-msigdb.org/gsea/msigdb/human/geneset/chr1p21
Positional_gene_sets	chr21q22	227	25	8.58469e-06	0.000138504	DSCR4:DSCR8:KCNJ15:ERG:LINC00114:ETS2:AF064858.6:AF064858.7:PSMG1:TFF3:TFF2:TFF1:TMPRSS3:UBASH3A:SLC37A1:COL6A1:COL6A2:FTCD:SPATC1L:LSS:MCM3AP:YBEY:DIP2A:S100B:PRMT2	http://www.gsea-msigdb.org/gsea/msigdb/human/geneset/chr21q22
Positional_gene_sets	chr10q21	53	11	8.77191e-06	0.000138504	ANK3:CDK1:RHOBTB1:LINC00845:TMEM26:RP11-809M12.1:C10orf107:ARID5B:RTKN2:ZNF365:RP11-179K3.2	http://www.gsea-msigdb.org/gsea/msigdb/human/geneset/chr10q21
GWAScatalog	Epstein-Barr virus immune response (EBNA-1)	6	5	6.90599e-07	0.000138905	C6orf15:PSORS1C1:HLA-B:EHMT2:NOTCH4
Chemical_and_Genetic_pertubation	NIKOLSKY_BREAST_CANCER_21Q22_AMPLICON	15	8	4.10013e-08	0.000139609	COL6A1:COL6A2:FTCD:SPATC1L:LSS:MCM3AP:YBEY:DIP2A	http://www.gsea-msigdb.org/gsea/msigdb/human/geneset/NIKOLSKY_BREAST_CANCER_21Q22_AMPLICON
GWAScatalog	Hematology traits	27	9	8.08894e-07	0.000155624	MUC21:HCG22:C6orf15:PSORS1C1:CDSN:PSORS1C2:CCHCR1:ZBTB12:STK19
Positional_gene_sets	chr7q32	54	11	1.06077e-05	0.000159116	UBE2H:RP11-775D22.2:TMEM209:SSMEM1:CEP41:MEST:COPG2:KLF14:MKLN1:MKLN1-AS:PODXL	http://www.gsea-msigdb.org/gsea/msigdb/human/geneset/chr7q32
GWAScatalog	Inflammatory biomarkers	21	8	1.03868e-06	0.000191507	DPY30:SPAST:SLC30A6:NLRC4:ABO:IL18:TEX12:BCO2
Curated_gene_sets	NIKOLSKY_BREAST_CANCER_21Q22_AMPLICON	15	8	4.10013e-08	0.000266304	COL6A1:COL6A2:FTCD:SPATC1L:LSS:MCM3AP:YBEY:DIP2A	http://www.gsea-msigdb.org/gsea/msigdb/human/geneset/NIKOLSKY_BREAST_CANCER_21Q22_AMPLICON
GO_bp	GOBP_HOMOPHILIC_CELL_ADHESION_VIA_PLASMA_MEMBRANE_ADHESION_MOLECULES	160	24	4.56238e-08	0.00035363	PVRL3:IGSF11:FAT4:PCDHA2:PCDHA3:PCDHB1:PCDHB2:PCDHB3:PCDHB4:PCDHB5:PCDHB6:PCDHB16:PCDHB10:PCDHB11:PCDHB12:PCDHB18:PCDHGA1:PCDHGA6:SDK1:MPZL2:KIRREL3:PCDH9:CDH13:DSC3:PTPRT	http://www.gsea-msigdb.org/gsea/msigdb/human/geneset/GOBP_HOMOPHILIC_CELL_ADHESION_VIA_PLASMA_MEMBRANE_ADHESION_MOLECULES
GWAScatalog	Sarcoidosis (non-Lofgren's syndrome without extrapulmonary manifestations)	23	8	2.32473e-06	0.000411477	MICB:NFKBIL1:LTA:NCR3:AIF1:TNXB:AGER:NOTCH4
GWAScatalog	Decreased fine motor function in Charcot-Marie-Tooth disease 1A (eating with utensils)	4	4	2.89604e-06	0.000492883	TUBB:FLOT1:IER3:LINC00243
Positional_gene_sets	chr11q23	134	17	3.89007e-05	0.000555725	IL18:TEX12:BCO2:PTS:RP11-65M17.3:RP11-65M17.1:RP11-629G13.1:NCAM1:NCAM1-AS1:TTC12:ANKK1:DRD2:MIR4301:ZW10:LINC00900:AP000770.1:MPZL2	http://www.gsea-msigdb.org/gsea/msigdb/human/geneset/chr11q23
GWAScatalog	Takayasu arteritis	71	13	5.92974e-06	0.000917365	MUC21:MUC22:PSORS1C1:CDSN:HCG27:HLA-C:HLA-B:MICA:MSH5:EHMT2:ATF6B:NOTCH4:SVEP1
GWAScatalog	Idiopathic membranous nephropathy	8	5	6.01211e-06	0.000917365	PSORS1C1:TCF19:EHMT2:PPT2:EGFL8:RNF5
GWAScatalog	Nicotine metabolite ratio in current smokers	8	5	6.01211e-06	0.000917365	EGLN2:CYP2A6:CYP2A7:CYP2G1P:CYP2B6
GWAScatalog	AIDS progression	13	6	6.54652e-06	0.000965612	HLA-C:HCP5:MICB:MCCD1:TNF:LTB
GWAScatalog	Behcet's disease	35	9	9.04574e-06	0.00129121	THADA:HCG22:PSORS1C1:HLA-B:MICA:MICB:NSMCE2:JRKL:IRF8
Positional_gene_sets	chr3q13	117	15	9.66476e-05	0.00131792	PVRL3-AS1:PVRL3:LINC00901:IGSF11:IGSF11-AS1:C3orf30:UPK1B:B4GALT4:ARHGAP31:TMEM39A:POGLUT1:TIMMDC1:POPDC2:MAATS1:NR1I2	http://www.gsea-msigdb.org/gsea/msigdb/human/geneset/chr3q13
Positional_gene_sets	chr10q25	69	11	0.000114884	0.00149849	SMC3:PDCD4:MIR4680:BBIP1:SHOC2:RPL13AP6:MIR548E:ADRA2A:GPAM:TECTB:GUCY2GP:HABP2	http://www.gsea-msigdb.org/gsea/msigdb/human/geneset/chr10q25
GO_bp	GOBP_POSITIVE_REGULATION_OF_CYTOKINE_PRODUCTION	471	44	4.54323e-07	0.00176073	CHI3L1:TLR5:NLRC4:CYP1B1:CASP8:FZD5:RFTN1:SELK:WNT5A:C1QTNF3:HLA-E:FLOT1:LTA:TNF:LTB:AIF1:HSPA1A:HSPA1B:TNXB:AGPAT1:AGER:AKIRIN2:CARD11:ADRA2A:TRIM6:IL18:DRD2:CLECL1:KLRF2:CLEC9A:CLEC7A:NR1H4:OAS3:OAS2:RASGRP1:IRF8:SLC7A5:ALOX15B:RARA:DHX58:KAT2A:STAT5B:TICAM1:LILRA5:PLCB1	http://www.gsea-msigdb.org/gsea/msigdb/human/geneset/GOBP_POSITIVE_REGULATION_OF_CYTOKINE_PRODUCTION
GWAScatalog	White blood cell count	485	41	1.30467e-05	0.00180412	EHD3:CASP8:PNKD:MUC21:HCG22:C6orf15:PSORS1C1:CDSN:PSORS1C2:CCHCR1:HCG27:HLA-C:HLA-B:HCP5:LTA:LST1:EHMT2:TNXB:OARD1:TREML2:STXBP5:RP11-361F15.2:UBE2H:NSMCE2:LINC00977:DMRTA1:OR2K2:ABO:ZNF365:CD69:APOLD1:PLCB2:MYO1C:THRA:RAB5C:PSMC3IP:OSBPL1A:MAPK4:PEPD:PLCB1:ERG:DIP2A
GWAScatalog	Gut microbiota relative abundance (Blautia)	5	4	1.40035e-05	0.00187774	DGKB:CDH13:ERG:TCN2
GWAScatalog	Height	1106	75	1.78254e-05	0.00231993	COL11A1:FASTKD2:PNKD:WNT5A:LINC00901:IGSF11:RYK:NAALADL2:LINC01091:LINC00499:OTUD4:NPR3:NIPBL:WDR70:PCDHB16:ID4:HCG17:HLA-L:HCG18:NRM:LINC00243:MUC22:HCG22:PSORS1C1:PSORS1C2:HLA-C:HLA-B:HCP5:MICA:LINC01149:NFKBIL1:AIF1:PRRC2A:BAG6:HLA-DPB2:DAAM2:RNGTT:SCIN:ARL4A:HDAC9:TMEM196:UNC5D:MYC:MIR1208:LINC00977:GSDMC:SVEP1:LPAR1:ZNF483:PTGR1:ANK3:ARID5B:GPAM:TCERG1L:CCDC82:DDX25:FLI1:ETV6:DUSP16:CREBL2:A…
Positional_gene_sets	chr7q31	75	11	0.00024634	0.00307925	ANKRD7:KCND2:TSPAN12:CPED1:WNT16:WASL:SPAM1:GPR37:POT1:AC000099.1:ZNF800	http://www.gsea-msigdb.org/gsea/msigdb/human/geneset/chr7q31
Positional_gene_sets	chr3p25	101	13	0.000266049	0.00319259	CAPN7:METTL6:EAF1:COLQ:MIR4270:HACL1:BTD:ANKRD28:MIR3134:MIR563:GALNT15:DPH3:OXNAD1	http://www.gsea-msigdb.org/gsea/msigdb/human/geneset/chr3p25
GWAScatalog	Anxiety and stress-related disorders	16	6	2.74538e-05	0.00347094	SDK1:CASC5:RMDN3:GCHFR:C15orf62:PTPRT
GWAScatalog	Small cell lung carcinoma	61	11	3.55832e-05	0.00437377	TRIM39:TRIM39-RPP21:HLA-E:IER3:LINC00243:SFTA2:HCG22:C6orf15:HLA-C:HLA-B:BAG6:SCIN
Positional_gene_sets	chr2p21	44	8	0.000389031	0.00448882	OXER1:HAAO:AC093609.1:THADA:ZFP36L2:PLEKHH2:DYNC2LI1:LRPPRC	http://www.gsea-msigdb.org/gsea/msigdb/human/geneset/chr2p21
GWAScatalog	Smoking status (current vs mixed)	6	4	4.06292e-05	0.00473116	FAM163B:DBH:DRD2:CYP2A6
GWAScatalog	Type 2 diabetes (dietary heme iron intake interaction)	6	4	4.06292e-05	0.00473116	AGR2:AGR3:SVEP1:MUSK
GWAScatalog	A body shape index	395	34	4.87436e-05	0.00553053	THADA:FAM13A:SPATA5:SPRY1:HCG17:HCG18:MUC22:HCG22:C6orf15:PSORS1C1:TCF19:HCG27:HLA-C:HLA-B:HCP5:MICB:LTA:NCR3:PRRC2A:BAG6:MSH5:EHMT2:C2:ZBTB12:STK19:TNXB:ATF6B:NOTCH4:ITGB8:KLF14:SLC5A8:PEPD:DSCR8:KCNJ15
GWAScatalog	Clostridioides difficle infection	18	6	5.92744e-05	0.00655723	EHMT2:C2:ZBTB12:CYP21A2:PCDH9:DSCR4
GWAScatalog	Hypothyroidism	54	10	6.33208e-05	0.00683401	HCG22:C6orf15:HLA-C:HLA-B:HCP5:SASH1:RTKN2:ZNF365:GOT1:CDH13
GWAScatalog	Response to haloperidol in psychosis	3	3	7.03034e-05	0.00740697	ARID5B:RTKN2:EIF2AK4
Positional_gene_sets	chr13q21	27	6	0.000687317	0.00763685	MIR548X2:MIR4704:PCDH9:PCDH9-AS2:PCDH9-AS3:PCDH9-AS4	http://www.gsea-msigdb.org/gsea/msigdb/human/geneset/chr13q21
GWAScatalog	Breast cancer (survival)	19	6	8.36094e-05	0.00860399	HEPACAM:HEPN1:CCDC15:PATE1:PATE2:PATE3:PATE4
GWAScatalog	Lung cancer in ever smokers	119	15	0.000117355	0.0114392	TMEM237:MOG:TRIM39:TRIM39-RPP21:HLA-E:C6orf15:HLA-B:HCP5:MICA:APOM:TNXB:NOTCH4:AGR3:TCERG1L:MPZL2:CYP2A6
GWAScatalog	Hypertension	119	15	0.000117355	0.0114392	CHRM3:NPR3:HCP5:NCR3:CYP21A2:MKLN1:PODXL:DMRTA1:C10orf107:JRKL:CUX2:OAS3:TBX5:PLCB2:CDH13
GWAScatalog	Atopic dermatitis	58	10	0.000118916	0.0114392	CAPSL:HLA-C:HLA-B:MICA:MICB:TNXB:CARD11:MIR1208:DMRTA1:ZNF365
GWAScatalog	White matter hyperintensity volume x hypertension interaction (2df)	38	8	0.000133646	0.0125826	HAAO:TBX18:LPAR1:MS4A6A:SALL1:FOXL1:C16orf95:DCC
GWAScatalog	Carotid intima media thickness (mean)	30	7	0.000177686	0.0163804	SHKBP1:NUMBL:ITPKC:EGLN2:CYP2A6:CYP2A7:CYP2B6
GWAScatalog	Heel bone mineral density	730	51	0.000192828	0.0174135	PHF13:COL11A1:THADA:ZFP36L2:CYBRD1:FRZB:PLEKHM3:LINC01091:OTUD4:SLC1A3:MICA:AIF1:DAAM2:DGKB:AGMO:MEOX2:AC027269.2:ANKRD7:KCND2:TSPAN12:CPED1:WNT16:ZNF800:MKLN1:PCAT1:LINC00977:MUSK:ABO:ANK3:TMEM26:ARID5B:HABP2:MS4A6A:ENDOD1:PTS:NCAM1:FLI1:APOLD1:DICER1:LITAF:RSL1D1:CYLD:SALL1:IRX5:MMP2:ABR:STAT5A:NFIX:JAG1:ERG:AF064858.7
GWAScatalog	Squamous cell lung carcinoma	99	13	0.000217551	0.0192532	TRIM39:TRIM39-RPP21:HLA-E:GNL1:VARS2:MUC22:HCG27:HLA-C:HCP5:APOM:TNXB:NOTCH4:DBH:CYP2A6
GWAScatalog	Diverticular disease	140	16	0.000224975	0.0195199	METTL6:COLQ:BTD:WDR70:ABO:TMEM26:SLC25A28:YARS2:TBX5:FSIP1:DISP2:LINC01082:FOXL1:UBASH3A:COL6A1:PRMT2
GWAScatalog	Cervical cancer	23	6	0.000269962	0.0223319	MICA:MICB:MCCD1:TNF:HLA-DPB2:VSTM2A
GWAScatalog	Change in intraocular pressure in response to steroid treatment (triamcinolone acetonide)	4	3	0.000272525	0.0223319	MUC22:HCG22:HLA-B
GWAScatalog	Myositis	4	3	0.000272525	0.0223319	HCP5:MICB:ATP6V1G2
GWAScatalog	Neurociticism	89	12	0.000293223	0.0235911	PLCL2:SNCA:SLC7A11:TRIM39:TRIM39-RPP21:HLA-C:ELAVL2:NCAM1:TTC12:FBXO21:RBFOX1:FBXO31:DCC
Positional_gene_sets	chr6q14	45	7	0.00231233	0.024775	SNAP91:RIPPLY2:CYB5R4:TBX18:NT5E:SNHG5:CGA	http://www.gsea-msigdb.org/gsea/msigdb/human/geneset/chr6q14
GWAScatalog	Systolic blood pressure x smoking status (current vs non-current) interaction (2df test)	103	13	0.000323495	0.0255619	DYNC2LI1:EHMT2:STK19:CYP21A2:TNXB:BZW2:GPR19:APOLD1:SLCO1C1:SETD3:CCNK:AKTIP:MYO5B
Positional_gene_sets	chr17q22	58	8	0.00253062	0.0261789	SUPT4H1:SEPT4:TRIM37:SKA2:MIR454:MIR301A:PRR11:SMG8	http://www.gsea-msigdb.org/gsea/msigdb/human/geneset/chr17q22
Immunologic_signatures	GSE25123_ROSIGLITAZONE_VS_IL4_AND_ROSIGLITAZONE_STIM_MACROPHAGE_DAY10_UP	193	23	5.2769e-06	0.0275401	GALNT14:TIMMDC1:FAT4:PCDHB16:TUBB:BAG6:ARL4A:GUSB:KIAA0196:PTPN3:DDX25:ZNF839:APOPT1:BUB1B:SNN:HSBP1:EVI2A:TOP2A:DHX58:SMG8:PEPD:CYP2S1:UBASH3A	http://www.gsea-msigdb.org/gsea/msigdb/human/geneset/GSE25123_ROSIGLITAZONE_VS_IL4_AND_ROSIGLITAZONE_STIM_MACROPHAGE_DAY10_UP
GWAScatalog	Monocyte count	406	32	0.000395193	0.0306795	EHD3:THADA:PNKD:HLA-C:HLA-B:MICB:LTA:TREML2:UBE2H:NSMCE2:LINC00977:DMRTA1:LPAR1:PTGR1:ABO:RP11-129J12.2:GLYAT:MS4A6E:MS4A7:MS4A14:FLI1:TRAF3:IRF8:LINC01082:HSPB9:MAPK4:ZNF799:MAST1:NFIX:PLCB1:KCNJ15:ERG
GWAScatalog	Smoking behaviour (cigarettes smoked per day)	25	6	0.000441288	0.0336454	DBH:CUX2:DCC:EGLN2:CYP2A6:CYP2G1P
GWAScatalog	Protein quantitative trait loci	45	8	0.000456209	0.0336454	COL11A1:HLA-C:SASH1:ABO:IL18:KIRREL3:OSBPL1A:DSC3
GWAScatalog	Anxiety	45	8	0.000456209	0.0336454	PLCL2:SNCA:TRIM39:TRIM39-RPP21:PRRC2A:PBX2:ELAVL2:DRD2:RBFOX1
GO_bp	GOBP_CYTOKINE_PRODUCTION	818	60	1.3169e-05	0.0340243	CHI3L1:TLR5:NLRC4:CYP1B1:CASP8:FZD5:RFTN1:SELK:WNT5A:C1QTNF3:MOG:HLA-E:FLOT1:HLA-B:NFKBIL1:LTA:TNF:LTB:AIF1:HSPA1A:HSPA1B:ZBTB12:TNXB:AGPAT1:AGER:AKIRIN2:CARD11:HDAC9:ITGB8:RABGEF1:ADRA2A:GPAM:TRIM6:DTX4:IL18:DRD2:CLECL1:KLRF2:CLEC9A:CLEC7A:NR1H4:OAS3:OAS2:DICER1:TRAF3:RASGRP1:LITAF:CYLD:IRF8:SLC7A5:ALOX15B:RARA:DHX58:KAT2A:STAT5B:TICAM1:TRPM4:LILRA5:LILRB4:PLCB1:UBASH3A	http://www.gsea-msigdb.org/gsea/msigdb/human/geneset/GOBP_CYTOKINE_PRODUCTION
GWAScatalog	Diastolic blood pressure x smoking status (current vs non-current) interaction (2df test)	95	12	0.000538648	0.039074	DYNC2LI1:SPRY1:LINC01091:EHMT2:STK19:CYP21A2:TNXB:BZW2:GPR19:APOLD1:SLCO1C1:AKTIP
GO_bp	GOBP_CELL_CELL_ADHESION_VIA_PLASMA_MEMBRANE_ADHESION_MOLECULES	269	27	2.09296e-05	0.0405564	PVRL3:IGSF11:GRID2:FAT4:PCDHA2:PCDHA3:PCDHB1:PCDHB2:PCDHB3:PCDHB4:PCDHB5:PCDHB6:PCDHB16:PCDHB10:PCDHB11:PCDHB12:PCDHB18:PCDHGA1:PCDHGA6:SDK1:UNC5D:LRRC4C:MPZL2:KIRREL3:PCDH9:CDH13:DSC3:PTPRT	http://www.gsea-msigdb.org/gsea/msigdb/human/geneset/GOBP_CELL_CELL_ADHESION_VIA_PLASMA_MEMBRANE_ADHESION_MOLECULES
Reactome	REACTOME_CYP2E1_REACTIONS	10	5	2.52386e-05	0.0417446	CYP2E1:CYP2A6:CYP2A7:CYP2B6:CYP2S1	http://www.gsea-msigdb.org/gsea/msigdb/human/geneset/REACTOME_CYP2E1_REACTIONS
GWAScatalog	Feeling nervous	36	7	0.000587078	0.0419003	SNCA:PSORS1C1:CCHCR1:HLA-C:BRD2:PCDH9:FBXO31
GWAScatalog	Pediatric bone mineral content (radius)	5	3	0.000660309	0.043116	CPED1:WNT16:MIR31HG
GWAScatalog	Caffeine metabolism (plasma 1	5	3	0.000660309	0.043116	NUMBL:ITPKC:CYP2A6
GWAScatalog	Caffeine metabolism (plasma 3	5	3	0.000660309	0.043116	NUMBL:ITPKC:CYP2A6
GWAScatalog	Handedness (non-right-handed vs right-handed)	5	3	0.000660309	0.043116	TUBB:FLOT1:MICB
GWAScatalog	Chronic back pain	5	3	0.000660309	0.043116	LINC00977:GSDMC:DCC
GWAScatalog	Chronic lymphocytic leukemia	59	9	0.000662573	0.043116	CASP8:POT1:POU5F1B:MYC:DMRTA1:OAS3:BMF:BUB1B:IRF8
GWAScatalog	Type 1 diabetes (age at diagnosis)	27	6	0.000687317	0.0440779	TRIM39:TRIM39-RPP21:C6orf15:HLA-C:LINC01149:TNF:NOTCH4
GWAScatalog	Allergic sensitization	37	7	0.000698526	0.0441568	ADAD1:PSORS1C1:HLA-C:HLA-B:MICA:MICB:MYC
GWAScatalog	White matter hyperintensity volume	60	9	0.000751356	0.0458744	HAAO:MICB:TBX18:LPAR1:OR2K2:SALL1:FOXL1:C16orf95:DCC
GWAScatalog	Chronic hepatitis B infection	11	4	0.000756798	0.0458744	TCF19:HLA-C:EHMT2:NOTCH4
GWAScatalog	Ewing sarcoma	11	4	0.000756798	0.0458744	ZNF365:EIF2AK4:SRP14:BMF
GWAScatalog	Prostate cancer	318	26	0.000782052	0.0467646	THADA:CASP8:ATAT1:CCHCR1:C2:NELFE:MIR1236:STK19:C4A:CYP21A2:TNXB:ATF6B:PPT2:EGFL8:AGPAT1:RNF5:AGER:PBX2:NOTCH4:ITGB8:ABCB5:POU5F1B:CASC11:MYC:RAD23B:CDKN1B:APOLD1:TBX5
Cell_type_signature	DESCARTES_FETAL_ADRENAL_MYELOID_CELLS	160	18	0.000114744	0.0471992	TLR5:NLRC4:MARCO:SLC1A3:IER3:HLA-DMA:AGR2:MPEG1:MS4A6A:MS4A4E:MS4A4A:MS4A7:MS4A14:CLEC7A:FPR1:FPR3:LILRA5:LILRB4	http://www.gsea-msigdb.org/gsea/msigdb/human/geneset/DESCARTES_FETAL_ADRENAL_MYELOID_CELLS
Cell_type_signature	HE_LIM_SUN_FETAL_LUNG_C7_FGFBP2_POS_NEURAL_PROGENITOR_CELL	48	9	0.000132675	0.0471992	FRZB:ARHGAP31:CCSER1:VWDE:DGKB:ERV3-1:NKD1:NFIX:EGLN2	http://www.gsea-msigdb.org/gsea/msigdb/human/geneset/HE_LIM_SUN_FETAL_LUNG_C7_FGFBP2_POS_NEURAL_PROGENITOR_CELL
Cell_type_signature	DESCARTES_FETAL_HEART_MYELOID_CELLS	123	15	0.000170599	0.0471992	NLRC4:MARCO:MPEG1:MS4A6A:MS4A4E:MS4A4A:MS4A7:MS4A14:RP11-480C22.1:CLEC9A:CLEC7A:IRF8:CYP2S1:FPR1:LILRB4	http://www.gsea-msigdb.org/gsea/msigdb/human/geneset/DESCARTES_FETAL_HEART_MYELOID_CELLS
GWAScatalog	Lymphocyte count	424	32	0.000825822	0.0487235	CDA:THADA:ZFP36L2:CASP8:CCDC66:GPRIN3:POU5F1:HLA-C:HCP5:MCCD1:LTA:HSPA1L:ZNF800:UBE2H:DMRTA1:ABO:ARID5B:MS4A12:CD69:APOLD1:TRAF3:BMF:STAT5B:NFIX:PEPD:FPR1:PLCB1:JAG1:UBASH3A:DIP2A:S100B:RAB40A

[truncated: 1 more sheets: Supplementary Table S12]
